# Supplementary material for: In vitro fermentation of yeast cell walls (mannan-oligosaccharide) and purified β-glucans modulates the colonic microbiota of dogs with inflammatory bowel disease and demonstrates protective effects on barrier integrity and anti-inflammatory properties
Source: PLoS One. 2025 May 13;20(5):e0322877. doi: 10.1371/journal.pone.0322877 (PMC12074461; doi:10.1371/journal.pone.0322877)
Supplement: S1 File — The S1 File contains the raw data used to generate the figures in the manuscript. These data include the replicate values (n = 3) of all test conditions (3 donors, blank, 2 products) for acetate, propionate, butyrate, lactate, TEER (presented as % of initial value) and IL-10. Values in red indicate outliers, excluded from the calculations. In addition, the file contains a table with the raw data of the 16S sequencing showing the abundance of all represented OTUs as absolute and relative values and the bacterial cell counts obtained by flow cytometry. (XLSX) [file pone.0322877.s001.xlsx]

## Sheet: SCFAs_lactate
SCFAs and lactate data figures 1 and 2
		Measured Acetate (mM)			Measured Propionate (mM)			Measured Butyrate (mM)			Measured Lactate (mM)
		48h			48h			48h			48h
Treatment	Replicate	Donor A	Donor B	Donor C	Donor A	Donor B	Donor C	Donor A	Donor B	Donor C	Donor A	Donor B	Donor C
Blank	1	21.5452	17.026	12.7794	8.21816	7.86313	3.57276	3.03879	4.47797	0.40303	0.119782	0.000555062	6.00133
Blank	2	20.859	17.7355	13.3893	8.37562	8.01457	3.63696	3.17224	4.60112	0.325445	0.089365	0.000111012	5.8337
Blank	3	20.8657	17.3577	13.2263	8.08117	8.27087	3.70771	3.00031	4.92205	0.300159	0.120337	0.0129885	5.98024
Biolex MB40	1	23.6466	19.91	16.7092	15.405	16.6433	11.7803	3.52487	5.50842	0.307899	0.00754885	0.0127664	2.2702
Biolex MB40	2	22.578	20.0511	16.7041	15.2938	17.1085	11.4851	3.45812	5.38452	0.314505	0.0101021	0.00666075	3.61901
Biolex MB40	3	23.9586	20.0424	15.8346	15.1899	17.0335	9.964	3.55491	5.23807	0.536012	0.00743783	0.00743783	3.84547
Beta-S	1	24.5304	19.358	18.5484	10.2683	12.0116	6.1211	3.14804	6.00498	0.475689	0.0617229	0.0186501	4.71248
Beta-S	2	25.5719	19.5429	16.652	10.8275	12.1996	6.86129	3.11441	6.11147	0.417104	0.0605018	0.0202043	1.56528
Beta-S	3	24.516	17.5961	16.0672	10.4009	13.5412	4.9895	3.1493	6.29943	0.337181	0.0466252	0.0194272	4.69805

## Sheet: barrier integrity_TEER
TEER data figure 4
Treatment		Replicate	% of initial value
CM		1	74.8725
		2	71.672
		3	72.5346
		4	71.435
		5	71.1907
		6	74.0493
		7	82.8954
		8	83.8926
donor A	control	1	68.9817
		2	68.9829
		3	67.1567
	Biolex MB40	1	74.058
		2	77.7995
		3	78.0395
	Beta-S	1	78.6047
		2	74.8358
		3	75.3599
donor B	control	1	71.8468
		2	73.8275
		3	76.7559
	Biolex MB40	1	93.7643
		2	86.3825
		3	84.7493
	Beta-S	1	82.2027
		2	80.2255
		3	87.1993
donor C	control	1	72.8281
		2	76.3795
		3	76.0502
	Biolex MB40	1	81.2815
		2	81.4815
		3	75.7193
	Beta-S	1	72.7664
		2	81.8786
		3	76.4933

## Sheet: IL-10
IL-10 data figure 5
			pg/mL
Treatment		Replicate	IL-10
LPS+		1	55.67
		2	55.39
		3	55.01
donor A	control	1	72.5
		2	71.34
		3	72.83
	Biolex MB40	1	121.7
		2	112.24
		3	118.31
	Beta-S	1	82.28
		2	78.61
		3	68.55
donor B	control	1	62.06
		2	61.66
		3	71.86
	Biolex MB40	1	127.46
		2	127.79
		3	130.04
	Beta-S	1	95.8
		2	108.6
		3	86.22
donor C	control	1	57.5
		2	60.81
		3	56.35
	Biolex MB40	1	73.59
		2	87.19
		3	81.96
	Beta-S	1	61.47
		2	64.09
		3	64.26

## Sheet: 16S Sequencing absolute
					Donor A	Donor A	Donor A	Donor A	Donor A	Donor A	Donor A	Donor A	Donor A	Donor B	Donor B	Donor B	Donor B	Donor B	Donor B	Donor B	Donor B	Donor B	Donor C	Donor C	Donor C	Donor C	Donor C	Donor C	Donor C	Donor C	Donor C
					Blank	Blank	Blank	Biolex MB40	Biolex MB40	Biolex MB40	Beta-S	Beta-S	Beta-S	Blank	Blank	Blank	Biolex MB40	Biolex MB40	Biolex MB40	Beta-S	Beta-S	Beta-S	Blank	Blank	Blank	Biolex MB40	Biolex MB40	Biolex MB40	Beta-S	Beta-S	Beta-S
					Rp 1	Rp 2	Rp 3	Rp 1	Rp 2	Rp 3	Rp 1	Rp 2	Rp 3	Rp 1	Rp 2	Rp 3	Rp 1	Rp 2	Rp 3	Rp 1	Rp 2	Rp 3	Rp 1	Rp 2	Rp 3	Rp 1	Rp 2	Rp 3	Rp 1	Rp 2	Rp 3
					48h	48h	48h	48h	48h	48h	48h	48h	48h	48h	48h	48h	48h	48h	48h	48h	48h	48h	48h	48h	48h	48h	48h	48h	48h	48h	48h
OTU	Phylum	Family	Genus	OTU																												Consensus
Otu0001	Proteobacteria	Enterobacteriaceae	Escherichia-Shigella	1_Escherichia-Shigella	4.39282e+08	5.11306e+08	6.94921e+08	4.3901e+08	4.91603e+08	5.4066e+08	4.28363e+08	5.59361e+08	6.11506e+08	2.26925e+08	2.49149e+08	1.82731e+08	3.01808e+08	3.00542e+08	3.25144e+08	3.46737e+08	2.59771e+08	3.55703e+08	1.50281e+08	1.11759e+08	1.4487e+08	8.43048e+07	1.69475e+08	1.78105e+08	2.90768e+08	4.66097e+08	3.49006e+08	GGGGAA-TA-TTGC-A-C---AA-T-GG--GC--GC-A-A-G-C-CTG-AT-G-CA--GC-C---------A--T-GCC-G-C-G-T---G-T-A--T--GA-A-G-A-A-G-G-CC---TT-CG-G-G-T-T-G-T-A---AA-G-T-AC---------TT-TC-A-G--C-GGG----G--A-G--G---AA--GGG-A---G-T-A--A-A-G----T--T-----------AA--------T---A----C-----CT---T-TGC-T-CA-T-T-G-A-C-G-----T-T---A-C-CC--------G-C-A-G---A-A-G--AA--GC-A--CC-G-G-C-TAA-C-T-C-C-G-T---G-C-CA-GC-AG-C--CG--C--GG--TA-AT-…
Otu0003	Bacteroidetes	Bacteroidaceae	Bacteroides	3_Bacteroides	2.1044e+07	3.3148e+07	2.99535e+07	2.37411e+08	3.02775e+08	2.9475e+08	8.63243e+07	1.22121e+08	9.94619e+07	7.41754e+06	8.67387e+06	9.22817e+06	1.464e+08	1.87191e+08	1.38046e+08	3.76107e+07	3.33365e+07	4.51759e+07	17625.2	8.00364e+07	6.69458e+07	1.61233e+08	3.77379e+08	864589	3.18067e+08	0	0	GAGGAA-TA-TTGG-T-C---AA-T-GG--GC--GC-A-G-G-C-CTG-AA-C-CA--GC-C---------A--A-GTA-G-C-G-T---G-A-A--G--GA-T-G-A-C-T-G-CC-C-TA-TG-G-G-T-T-G-T-A---AA-C-T-TC---------TT-TT-A-T--A-TGG----G--A-A--T---AA-AGTT-T---T-C-C--A-----------C-----------GT--------G-------------------T-GGA-A-TT-T-T-G-T-A-T-----G-T---A-C-CA--------T-A-T-G---A-A-T--AA--GG-A--TC-G-G-C-TAA-C-T-C-C-G-T---G-C-CA-GC-AG-C--CG--C--GG--TA-AT-…
Otu0002	Firmicutes	Enterococcaceae	Enterococcus	2_Enterococcus	1.74232e+06	1.17079e+06	1.54399e+06	128818	702290	798780	1.01388e+06	1.31402e+06	1.55106e+06	1.74669e+08	2.54556e+08	3.11892e+08	3.44912e+08	4.12417e+08	4.0555e+08	2.75671e+08	2.16797e+08	2.86089e+08	1.4888e+08	9.42609e+07	1.17414e+08	5.17684e+07	1.08476e+08	1.3248e+08	2.77679e+08	3.79783e+08	3.51088e+08	AGGGAA-TC-TTCG-G-C---AA-T-GG--AC--GA-A-A-G-T-CTG-AC-C-GA--GC-A---------A--C-GCC-G-C-G-T---G-A-G--T--GA-A-G-A-A-G-G-TT---TT-CG-G-A-T-C-G-T-A---AA-A-C-TC---------TG-TT-G-T--T-AGA----G--A-A--G---AA-CAAG-G---A-T-G--A-G-A----G--T-----------AA--------C--------T-----GT---T-CAT-C-CC-T-T-G-A-C-G-----G-T---A-T-CT--------A-A-C-C---A-G-A--AA--GC-C--AC-G-G-C-TAA-C-T-A-C-G-T---G-C-CA-GC-AG-C--CG--C--GG--TA-AT-…
Otu0004	Bacteroidetes	Bacteroidaceae	Bacteroides	4_Bacteroides	6.13895e+07	8.57238e+07	7.20119e+07	1.53035e+08	1.99802e+08	1.68942e+08	6.34397e+07	8.77107e+07	7.67776e+07	1.67656e+08	1.98349e+08	2.04512e+08	4.63488e+08	5.16268e+08	3.77972e+08	2.88912e+08	2.39445e+08	3.18776e+08	0	0	0	0	0	1.03552e+08	0	0	0	GAGGAA-TA-TTGG-T-C---AA-T-GG--GC--GA-G-A-G-C-CTG-AA-C-CA--GC-C---------A--A-GTA-G-C-G-T---G-A-A--G--GA-T-G-A-C-T-G-CC-C-TA-TG-G-G-T-T-G-T-A---AA-C-T-TC---------TT-TT-A-T--A-AAG----G--A-A--T---AA-AGTC-G---G-G-T--A-----------T-----------GG--------A-------------------T-ACC-C-GT-T-T-G-C-A-T-----G-T---A-C-TT--------T-A-T-G---A-A-T--AA--GG-A--TC-G-G-C-TAA-C-T-C-C-G-T---G-C-CA-GC-AG-C--CG--C--GG--TA-AT-…
Otu0006	Firmicutes	Erysipelatoclostridiaceae	Erysipelatoclostridium	6_Erysipelatoclostridium	1.08895e+06	2.70745e+06	4.32318e+06	1.80345e+06	4.12596e+06	2.79573e+06	3.48991e+08	4.53582e+08	4.15394e+08	0	92030.4	0	80417.7	34296.7	0	3.02154e+07	1.92309e+07	3.50769e+07	2.12384e+06	1.02142e+06	1.33995e+06	2.49526e+06	5.45618e+06	3.6745e+06	1.85277e+08	3.03152e+08	4.05523e+08	AGGGAA-TT-TTCG-G-C---AA-T-GG--GG--GA-A-A-C-C-CTG-AC-C-GA--GC-A---------A--C-GCC-G-C-G-T---G-A-A--G--GA-A-G-A-A-G-G-TT---TT-CG-G-A-T-T-G-T-A---AA-C-T-TC---------TG-TT-A-T--A-AAG----G--A-A--G---AA-CGGC-G---G-C-T--A-C-A----G--G-----------AA--------A--------T-----GG---T-AGC-C-GA-G-T-G-A-C-G-----G-T---A-C-TT--------T-A-T-T---A-G-A--AA--GC-C--AC-G-G-C-TAA-C-T-A-C-G-T---G-C-CA-GC-AG-C--CG--C--GG--TA-AT-…
Otu0005	Bacteroidetes	Bacteroidaceae	Bacteroides	5_Bacteroides	4.63348e+07	6.33325e+07	5.02107e+07	5.16559e+07	8.02367e+07	6.52147e+07	3.14374e+08	3.73592e+08	2.38476e+08	1.62615e+07	1.8084e+07	1.58779e+07	3.68715e+07	4.2665e+07	3.55982e+07	4.52526e+08	3.96052e+08	5.75801e+08	0	0	0	0	0	1.94532e+06	0	0	0	GAGGAA-TA-TTGG-T-C---AA-T-GG--AC--GA-G-A-G-T-CTG-AA-C-CA--GC-C---------A--A-GTA-G-C-G-T---G-A-A--G--GA-T-G-A-C-T-G-CC-C-TA-TG-G-G-T-T-G-T-A---AA-C-T-TC---------TT-TT-A-T--A-CGG----G--A-A--T---AA-AGT--GA--G-G-C--A-----------C-----------GT--------G-------------------T-GCC-T-TT-T-T-G-T-A-T-----G-T---A-C-CG--------T-A-T-G---A-A-T--AA--GG-A--TC-G-G-C-TAA-C-T-C-C-G-T---G-C-CA-GC-AG-C--CG--C--GG--TA-AT-…
Otu0009	Bacteroidetes	Tannerellaceae	Parabacteroides	9_Parabacteroides	2.87755e+07	3.66604e+07	3.72411e+07	3.42655e+07	5.2584e+07	4.82692e+07	2.62449e+08	2.07368e+08	2.52823e+08	5.18277e+06	5.47581e+06	6.27651e+06	1.77723e+07	2.26015e+07	2.0024e+07	2.64684e+08	2.34933e+08	2.92025e+08	0	0	0	0	0	0	0	0	0	GAGGAA-TA-TTGG-T-C---AA-T-GG--GC--GT-A-A-G-C-CTG-AA-C-CA--GC-C---------A--A-GTC-G-C-G-T---G-A-G--G--GA-T-G-A-A-G-G-TT-C-TA-TG-G-A-T-C-G-T-A---AA-C-C-TC---------TT-TT-A-T--A-AGG----G--A-A--T---AA-AGTG-CG----G-G--A-----------C-----------GT--------G-------------------T-CCC-G-TT-T-T-G-T-A-T-----G-T---A-C-CT--------T-A-T-G---A-A-T--AA--GG-A--TC-G-G-C-TAA-C-T-C-C-G-T---G-C-CA-GC-AG-C--CG--C--GG--TA-AT-…
Otu0011	Bacteroidetes	Bacteroidaceae	Bacteroides	11_Bacteroides	27223.7	0	0	0	0	0	0	0	0	0	0	0	0	0	0	0	0	0	1.09893e+07	8.90261e+06	7.95327e+06	3.17519e+07	9.11457e+07	9.01334e+07	4.90427e+07	1.10033e+08	1.7002e+08	GAGGAA-TA-TTGG-T-C---AA-T-GG--GC--GA-G-A-G-C-CTG-AA-C-CA--GC-C---------A--A-GTA-G-C-G-T---G-A-A--G--GA-T-G-A-A-G-G-TT-C-TA-TG-G-A-T-T-G-T-A---AA-C-T-TC---------TT-TT-A-T--A-CGG----G--A-A--T---AA-A-AC-CT--C-C-C--A-----------C-----------GT--------G-------------------T-GGG-A-GC-T-T-G-T-A-T-----G-T---A-C-CG--------T-A-T-G---A-A-T--AA--GC-A--TC-G-G-C-TAA-C-T-C-C-G-T---G-C-CA-GC-AG-C--CG--C--GG--TA-AT-…
Otu0008	Actinobacteriota	Eggerthellaceae	Eggerthella	8_Eggerthella	7.96567e+07	1.53008e+08	1.40442e+08	6.36359e+07	6.36451e+07	7.81664e+07	2.32612e+08	1.6918e+08	1.92816e+08	6.08381e+07	6.53876e+07	9.65226e+07	2.50903e+07	2.59969e+07	6.1055e+06	2.75389e+07	2.50572e+07	3.80064e+07	0	0	0	0	0	0	0	0	0	GGGGAA-TT-TTGC-G-C---AA-T-GG--GG--GA-A-A-C-C-CTG-AC-G-CA--GC-A---------A--C-GCC-G-C-G-T---G-C-G--G--GA-C-G-A-C-G-G-CC---TT-CG-G-G-T-T-G-T-A---AA-C-C-GC---------TT-TC-A-G--C-AGG----G--A-A--G---A------------------------------A-----------AT--------T--------------------------------C-G-A-C-G-----G-T---A-C-CT--------G-C-A-G---A-A-G--AA--GC-T--CC-G-G-C-TAA-C-T-A-C-G-T---G-C-CA-GC-AG-C--CG--C--GG--TA-AT-…
Otu0007	Firmicutes	Selenomonadaceae	Megamonas	7_Megamonas	4.0999e+07	3.79775e+07	4.55787e+07	7.79346e+07	7.56718e+07	7.08062e+07	8.69037e+07	1.55054e+08	1.37851e+08	2.55097e+07	2.16962e+07	1.62171e+07	3.1564e+07	2.81233e+07	2.5819e+07	5.07111e+07	4.82307e+07	4.70262e+07	7.87846e+06	4.87496e+06	7.5556e+06	3.7941e+07	6.54349e+07	6.25566e+07	3.50489e+07	3.25608e+07	3.46891e+07	GGGGAA-TC-TTCC-G-C---AA-T-GG--GC--GA-A-A-G-C-CTG-AC-G-GA--GC-A---------A--C-GCC-G-C-G-T---G-A-A--C--GA-T-G-A-A-G-G-TC---TT-AG-G-A-T-C-G-T-A---AA-G-T-TC---------TG-TT-G-T--T-AGG----G--A-C--G---AA-GGGT-A---A-G-A--A-T-C----A--T-----------AA--------T---A----A-----GG---T-TTT-T-AT-T-T-G-A-C-G-----G-T---A-C-CT--------A-A-C-G---A-G-G--AA--GC-C--AC-G-G-C-TAA-C-T-A-C-G-T---G-C-CA-GC-AG-C--CG--C--GG--TA-AT-…
Otu0017	Firmicutes	Erysipelatoclostridiaceae	Erysipelotrichaceae_UCG-003	17_Erysipelotrichaceae_UCG-003	0	0	0	0	0	0	0	0	193883	23774.2	23007.6	0	80417.7	205780	103483	2.06225e+08	1.4916e+08	1.96276e+08	0	0	0	0	0	0	0	0	0	AGGGAA-TT-TTCG-G-C---AA-T-GG--GG--GA-A-A-C-C-CTG-AC-C-GA--GC-A---------A--C-GCC-G-C-G-T---G-A-A--G--GA-A-G-A-A-GTA-AT---T--CG-T-T-A-T-G-T-A---AA-C-T-TC---------TG-TC-A-T--A-GAG----G--A-A--G---AA-CGGT-G---C-G-T--G-T-A----G--G-----------GA--------A--------T------G---A-CATGC-AA-G-T-G-A-C-G-----G-T---A-C-TC--------T-A-T-A---A-G-A--AA--GC-C--AC-G-G-C-TAA-C-T-A-C-G-T---G-C-CA-GC-AG-C--CG--C--GG--TA-AT-…
Otu0014	Bacteroidetes	Bacteroidaceae	Bacteroides	14_Bacteroides	7.74516e+07	1.15799e+08	9.49865e+07	4.57302e+07	7.1458e+07	5.8368e+07	5.8153e+07	7.11212e+07	6.83437e+07	356613	184061	0	80417.7	0	0	0	306644	0	0	0	0	0	0	0	0	0	0	GAGGAA-TA-TTGG-T-C---AA-T-GG--GC--GC-G-A-G-C-CTG-AA-C-CA--GC-C---------A--A-GTA-G-C-G-T---G-A-A--G--GA-T-G-A-C-T-G-CC-C-TA-TG-G-G-T-T-G-T-A---AA-C-T-TC---------TT-TT-G-T--C-CGG----G--A-A--T---AA-AACC-G---C-C-T--A-----------C-----------GT--------G-------------------T-AGG-C-GC-T-T-G-T-A-T-----G-T---A-CCGG--------T-A-C-G---A-A-T--AA--GC-A--TC-G-G-C-TAA-C-T-C-C-G-T---G-C-CA-GC-AG-C--CG--C--GG--TA-AT-…
Otu0010	Firmicutes	Lachnospiraceae	Lachnospiraceae_unclassified	10_Lachnospiraceae_unclassified	8.00106e+07	8.10407e+07	1.11415e+08	8.66942e+07	9.3229e+07	9.02622e+07	1.41001e+08	1.38054e+08	1.59566e+08	7.72661e+06	8.4668e+06	2.84987e+06	4.1013e+06	4.90442e+06	4.65674e+06	5.28241e+06	4.51204e+06	5.47354e+06	1.06897e+07	5.80933e+06	8.43738e+06	2.56063e+06	1.03628e+07	8.60986e+06	2.99251e+07	4.33676e+07	4.6711e+07	GGGGAA-TA-TTGC-A-C---AA-T-GG--GG--GA-A-A-C-C-CTG-AT-G-CA--GC-G---------A--C-GCC-G-C-G-T---G-A-A--G--GA-T-G-A-A-G-T-AT---TT-CG-G-T-A-T-G-T-A---AA-C-T-TC---------TA-TC-A-G--C-AGG----G--A-A--G---A------------------------------A-----------AA-----------------------------------------T-G-A-C-G-----G-T---A-C-CT--------G-A-C-T---A-A-G--AA--GC-C--CC-G-G-C-TAA-C-T-A-C-G-T---G-C-CA-GC-AG-C--CG--C--GG--TA-AT-…
Otu0015	Bacteroidetes	Bacteroidaceae	Bacteroides	15_Bacteroides	81671.2	109762	123520	257635	175573	57055.7	217259	82126.1	581648	1.24577e+07	1.59213e+07	1.43851e+07	5.967e+07	7.18515e+07	5.96063e+07	3.00745e+07	2.58019e+07	3.26099e+07	1.39063e+07	23214.1	0	0	0	0	0	0	33580.9	GAGGAA-TA-TTGG-T-C---AA-T-GG--GC--GA-G-A-G-C-CTG-AA-C-CA--GC-C---------A--A-GTA-G-C-G-T---G-A-A--G--GA-T-G-A-A-G-G-CT-C-TA-TG-G-G-T-C-G-T-A---AA-C-T-TC---------TT-TT-A-T--A-TGG----G--A-A--T---AA-AGTT-T---T-C-C--A-----------C-----------GT--------G-------------------T-GGA-A-TT-T-T-G-T-A-T-----G-T---A-C-CA--------T-A-T-G---A-A-T--AA--GG-A--TC-G-G-C-TAA-C-T-C-C-G-T---G-C-CA-GC-AG-C--CG--C--GG--TA-AT-…
Otu0019	Bacteroidetes	Bacteroidaceae	Bacteroides	19_Bacteroides	0	0	0	0	0	0	0	0	193883	9.10551e+06	1.09286e+07	1.06531e+07	7.92115e+06	9.12291e+06	7.14033e+06	1.38047e+07	1.11268e+07	2.174e+07	1.74666e+07	0	1.24572e+07	0	7.88987e+06	0	0	0	0	GAGGAA-TA-TTGG-T-C---AA-T-GG--GC--GT-T-A-G-C-CTG-AA-C-CA--GC-C---------A--A-GTA-G-C-G-T---G-A-A--G--GA-T-G-A-A-G-G-CT-C-TA-TG-G-G-T-C-G-T-A---AA-C-T-TC---------TT-TT-A-T--A-TAA----G--A-A--T---AA-AGTG-C---A-G-T--A-----------T-----------GT--------A-------------------T-ACT-G-TT-T-T-G-T-A-T-----G-T---A-T-TA--------T-A-T-G---A-A-T--AA--GG-A--TC-G-G-C-TAA-C-T-C-C-G-T---G-C-CA-GC-AG-C--CG--C--GG--TA-AT-…
Otu0016	Firmicutes	Lachnospiraceae	Lachnoclostridium	16_Lachnoclostridium	2.58626e+06	2.74404e+06	4.63198e+06	257635	175573	114111	2.02775e+06	1.64252e+06	1.648e+06	974741	1.35745e+06	1.05174e+06	442298	651637	517415	1.00014e+07	7.40325e+06	1.11783e+07	8.5394e+06	6.52897e+06	8.14345e+06	7.16977e+06	3.62699e+07	4.16083e+06	2.55762e+07	4.50518e+07	5.36623e+07	GGGGAA-TA-TTGC-A-C---AA-T-GG--GG--GA-A-A-C-C-CTG-AT-G-CA--GC-G---------A--C-GCC-G-C-G-T---G-A-A--G--GA-A-G-A-A-G-T-AT---TT-CG-G-T-A-T-G-T-A---AA-C-T-TC---------TA-TC-A-G--C-AGG----G--A-A--G---A------------------------------A-----------AA-----------------------------------------T-G-A-C-G-----G-T---A-C-CT--------G-A-C-T---A-A-G--AA--GC-C--CC-G-G-C-TAA-C-T-A-C-G-T---G-C-CA-GC-AG-C--CG--C--GG--TA-AT-…
Otu0013	Actinobacteriota	Coriobacteriaceae	Collinsella	13_Collinsella	4.58992e+07	5.50272e+07	6.63918e+07	2.53771e+07	2.9584e+07	3.40052e+07	7.54614e+07	7.30101e+07	6.17517e+07	1.52155e+06	1.44948e+06	1.6285e+06	442298	617340	827865	1.19735e+06	2.23412e+06	1.0022e+06	7.01483e+06	6.27361e+06	4.36565e+06	4.26046e+06	9.67589e+06	9.74463e+06	1.6405e+07	1.33331e+07	2.65289e+07	GGGGAA-TC-TTGC-G-C---AA-T-GG--GG--GG-A-A-C-C-CTG-AC-G-CA--GC-G---------A--CGCC--G-C-G-T---G-C-G--G--GA-C-G-A-A-G-G-CC---CT-CG-G-G-T-C-G-T-A---AA-C-C-GC---------TT-TC-A-G--C-AGG----G--A-T--G---A------------------------------G-----------AC--------A--------------------------------A-G-A-C-G-----G-T---A-C-CT--------G-C-A-G---A-A-G--AA--GC-C--CC-G-G-C-TAA-C-T-A-C-G-T---G-C-CA-GC-AG-C--CG--C--GG--TA-AT-…
Otu0018	Bacteroidetes	Bacteroidaceae	Bacteroides	18_Bacteroides	4.30952e+07	5.63809e+07	4.54552e+07	4.18657e+07	6.26794e+07	4.34765e+07	5.73564e+07	6.98072e+07	5.05065e+07	190193	322107	271417	361880	137187	206966	1.05648e+06	1.18277e+06	1.0022e+06	0	0	0	0	0	0	0	0	0	GAGGAA-TA-TTGG-T-C---AA-T-GG--AC--GA-G-A-G-T-CTG-AA-C-CA--GC-C---------A--A-GTA-G-C-G-T---G-A-A--G--GA-T-G-A-C-T-G-CC-C-TA-TG-G-G-T-T-G-T-A---AA-C-T-TC---------TT-TT-A-T--A-CGG----G--A-A--T---AA-AGT--TA--G-C-C--A-----------C-----------GT--------G-------------------T-GGC-T-TT-T-T-G-T-A-T-----G-T---A-C-CG--------T-A-T-G---A-A-T--AA--GG-A--TC-G-G-C-TAA-C-T-C-C-G-T---G-C-CA-GC-AG-C--CG--C--GG--TA-AT-…
Otu0012	Firmicutes	Lachnospiraceae	Lachnoclostridium	12_Lachnoclostridium	3.64798e+07	4.1307e+07	5.63249e+07	3.77436e+07	4.75802e+07	3.86838e+07	4.86661e+07	4.60727e+07	4.9634e+07	9.581e+06	1.30223e+07	8.1425e+06	1.79332e+07	2.26701e+07	1.5212e+07	2.28904e+07	1.95814e+07	3.97024e+07	1.74489e+06	2.35623e+06	6.28481e+06	7.03902e+06	1.24825e+07	9.88873e+06	1.46827e+07	2.62451e+07	3.18347e+07	GGGGAA-TA-TTGC-A-C---AA-T-GG--GG--GA-A-A-C-C-CTG-AT-G-CA--GC-G---------A--C-GCC-G-C-G-T---G-A-G--T--GA-A-G-A-A-G-T-AT---CT-CG-G-T-A-T-G-T-A---AA-G-C-TC---------TA-TC-A-G--C-AGG----G--A-A--G---A------------------------------A-----------AA-----------------------------------------T-G-A-C-G-----G-T---A-C-CT--------G-A-C-T---A-A-G--AA--GC-C--CC-G-G-C-TAA-C-T-A-C-G-T---G-C-CA-GC-AG-C--CG--C--GG--TA-AT-…
Otu0036	Firmicutes	Veillonellaceae	Veillonella	36_Veillonella	0	0	0	0	0	0	0	0	0	0	0	0	0	0	0	0	0	0	0	0	0	0	0	0	0	1.41892e+08	0	GGGGAA-TC-TTCC-G-C---AA-T-GG--AC--GA-A-A-G-T-CTG-AC-G-GA--GC-A---------A--C-GCC-G-C-G-T---G-A-G--T--GA-T-G-A-C-G-G-CC---TT-CG-G-G-T-T-G-T-A---AA-G-C-TC---------TG-TT-A-A--T-CGG----G--A-C--G---AA-AGGC-C---T-T-C--T-T-G----C--G-----------AA--------T---A----G-----TG---A-GAA-G-GA-T-T-G-A-C-G-----G-T---A-C-CG--------G-A-A-T---A-G-A--AA--GC-C--AC-G-G-C-TAA-C-T-A-C-G-T---G-C-CA-GC-AG-C--CG--C--GG--TA-AT-…
Otu0024	Firmicutes	Lachnospiraceae	Lachnoclostridium	24_Lachnoclostridium	1.51909e+07	3.60384e+07	2.94594e+07	2.12549e+07	2.46679e+07	1.79155e+07	1.72359e+07	1.60146e+07	1.9873e+07	118871	0	33927.1	0	685933	672640	2.74685e+06	87612.5	539644	0	5803.53	0	0	0	0	0	0	0	GGGGAA-TA-TTGC-A-C---AA-T-GG--GG--GA-A-A-C-C-CTG-AT-G-CA--GC-G---------A--C-GCC-G-C-G-T---G-A-G--T--GA-A-G-A-A-G-T-AT---TT-CG-G-T-A-T-G-T-A---AA-G-C-TC---------TA-TC-A-G--C-AGG----G--A-A--G---A------------------------------G-----------AA-----------------------------------------T-G-A-C-G-----G-T---A-C-CT--------G-A-C-T---A-A-G--AA--GC-C--CC-G-G-C-TAA-C-T-A-C-G-T---G-C-CA-GC-AG-C--CG--C--GG--TA-AT-…
Otu0023	Fusobacteriota	Fusobacteriaceae	Fusobacterium	23_Fusobacterium	0	1.53666e+07	0	3.78724e+07	7.45306e+07	4.15936e+07	9.41457e+06	5.41211e+07	4.52716e+07	0	0	0	0	0	0	0	0	0	0	0	0	0	0	0	0	0	0	GGGGAA-TA-TTGG-A-C---AA-T-GG--ACC-AA-A-A-G-T-CTG-AT-C-CA--GC-A---------A--T-TCT-G-T-G-T---G-C-A--C--GA-T-G-A-C-G-G-TC---TT-AG-G-A-T-T-G-T-A---AA-G-T-GC---------TT-TC-A-A--T-CGG----G--A-A--A---AA-----------------------------G-----------AA--------A------------------------------G-T-G-A-T-G-----G-T---A-C-CG--------A-T-A-G---A-A-G--AA--GC-G--AC-G-G-C-TAA-A-T-A-C-G-T---G-C-CA-GC-AG-C--CG--C--GG--TA-AT-…
Otu0025	Firmicutes	Lachnospiraceae	Lachnoclostridium	25_Lachnoclostridium	2.16157e+07	2.07084e+07	2.50127e+07	9.91896e+06	8.69084e+06	1.04412e+07	1.57875e+07	1.87247e+07	2.10363e+07	2.90045e+06	2.02467e+06	1.6285e+06	2.49295e+06	4.87013e+06	2.22489e+06	1.40864e+06	1.62083e+06	1.85021e+06	0	0	0	0	0	0	0	0	33580.9	GGGGAA-TA-TTGC-A-C---AA-T-GG--GC--GA-A-A-G-C-CTG-AT-G-CA--GC-G---------A--C-GCC-G-C-G-T---G-A-G--T--GA-A-G-A-A-G-T-AT---TT-CG-G-T-A-T-G-T-A---AA-G-C-TC---------TA-TC-A-G--C-AGG----G--A-A--G---A------------------------------A-----------AA-----------------------------------------T-G-A-C-G-----G-T---A-C-CT--------G-A-C-T---A-A-G--AA--GC-C--CC-G-G-C-TAA-C-T-A-C-G-T---G-C-CA-GC-AG-C--CG--C--GG--TA-AT-…
Otu0021	Bacteroidetes	Bacteroidaceae	Bacteroides	21_Bacteroides	4.41025e+06	5.45149e+06	5.6819e+06	4.25098e+06	3.51145e+06	3.13807e+06	1.33977e+07	1.79856e+07	1.69647e+07	2.06835e+06	2.13971e+06	2.40882e+06	5.34778e+06	5.69325e+06	4.44977e+06	3.71177e+07	3.45631e+07	5.49666e+07	0	0	0	0	0	270184	0	0	0	GAGGAA-TA-TTGG-T-C---AA-T-GG--GC--GA-G-A-G-C-CTG-AA-C-CA--GC-C---------A--A-GTA-G-C-G-T---G-A-A--G--GA-T-G-A-C-T-G-CC-C-TA-TG-G-G-T-T-G-T-A---AA-C-T-TC---------TT-TT-A-T--A-CGG----G--A-A--T---AA-AGTG-A---G-G-C--A-----------C-----------GT--------G-------------------T-GCC-T-TT-T-T-G-T-A-T-----G-T---A-C-CG--------T-A-T-G---A-A-T--AA--GG-A--TC-G-G-C-TAA-C-T-C-C-G-T---G-C-CA-GC-AG-C--CG--C--GG--TA-AT-…
Otu0020	Proteobacteria	Enterobacteriaceae	Enterobacteriaceae_unclassified	20_Enterobacteriaceae_unclassified	0	0	0	0	0	0	0	0	0	0	0	0	0	0	0	0	0	0	4.97912e+06	4.34104e+06	5.10046e+06	3.21441e+06	6.9478e+06	8.32166e+06	1.59744e+07	2.20347e+07	1.84359e+07	GGGGAA-TA-TTGC-A-C---AA-T-GG--GC--GC-A-A-G-C-CTG-AT-G-CA--GC-C---------A--T-GCC-G-C-G-T---G-T-A--T--GA-A-G-A-A-G-G-CC---TT-CG-G-G-T-T-G-T-A---AA-G-T-AC---------TT-TC-A-G--C-GGG----G--A-G--G---AA--GGT-G---T-T-G--T-G-G----T--T-----------AA--------T---A----A-----CC---A-CAG-C-AA-T-T-G-A-C-G-----T-T---A-C-CC--------G-C-A-G---A-A-G--AA--GC-A--CC-G-G-C-TAA-C-T-C-C-G-T---G-C-CA-GC-AG-C--CG--C--GG--TA-AT-…
Otu0022	Firmicutes	Streptococcaceae	Streptococcus	22_Streptococcus	0	0	0	0	0	0	0	0	0	6.34771e+06	7.43146e+06	8.31214e+06	1.01326e+07	1.43703e+07	1.0814e+07	4.10619e+07	2.9613e+07	4.47905e+07	114564	40624.7	60514	21792.6	78506.2	234159	775038	280697	906684	AGGGAA-TC-TTCG-G-C---AA-T-GG--GG--GC-A-A-C-C-CTG-AC-C-GA--GC-A---------A--C-GCC-G-C-G-T---G-A-G--T--GA-A-G-A-A-G-G-TT---TT-CG-G-A-T-C-G-T-A---AA-G-C-TC---------TG-TT-G-T--A-AGA----G--A-A--G---AA-CGTG-T---G-T-G--A-G-A----G--T-----------GG--------A---A----A-----GT---T-CAC-A-CA-G-T-G-A-C-G-----G-T---A-A-CT--------T-A-C-C---A-G-A--AA--GG-G--AC-G-G-C-TAA-C-T-A-C-G-T---G-C-CA-GC-AG-C--CG--C--GG--TA-AT-…
Otu0028	Firmicutes	Oscillospiraceae	Flavonifractor	28_Flavonifractor	1.58442e+07	1.74887e+07	1.48841e+07	7.72906e+06	8.86642e+06	1.14682e+07	8.32827e+06	1.2401e+07	9.88802e+06	1.40268e+06	1.49549e+06	542833	924804	1.23468e+06	620899	1.19735e+06	1.05135e+06	2.54404e+06	0	0	0	0	0	396270	0	0	0	GGGGAA-TA-TTGG-G-C---AA-T-GG--GC--GC-A-A-G-C-CTG-AC-C-CA--GC-A---------A--C-GCC-G-C-G-T---G-A-A--G--GA-A-G-A-A-G-G-CT---TT-CG-G-G-T-T-G-T-A---AA-C-T-TC---------TT-TT-G-T--C-GGG----G--A-C--G---A---------------------------A--A-----------CA--------A---A----------------------------T-G-A-C-G-----G-T---A-C-CC--------G-A-C-G---A-A-T--AA--GC-C--AC-G-G-C-TAA-C-T-A-C-G-T---G-C-CA-GC-AG-C--CG--C--GG--TA-AT-…
Otu0029	Firmicutes	Lachnospiraceae	Lachnospiraceae_unclassified	29_Lachnospiraceae_unclassified	1.46736e+07	1.44519e+07	1.91455e+07	1.36547e+07	1.58893e+07	1.39787e+07	8.11101e+06	8.21261e+06	1.02758e+07	808322	1.08136e+06	0	603133	34296.7	0	0	613287	0	0	0	0	0	0	0	0	0	0	GGGGAA-TA-TTGC-A-C---AA-T-GG--GC--GA-A-A-G-C-CTG-AT-G-CA--GC-G---------A--C-GCC-G-C-G-T---G-A-A--G--GA-T-G-A-A-G-T-AT---TT-CG-G-T-A-T-G-T-A---AA-C-T-TC---------TA-TC-A-G--C-AGG----G--A-A--G---A------------------------------A----------ATA-----------------------------------------A-G-A-C-G-----G-T---A-C-CT--------G-A-C-T---A-A-G--AA--GC-C--CC-G-G-C-TAA-C-T-A-C-G-T---G-C-CA-GC-AG-C--CG--C--GG--TA-AT-…
Otu0027	Firmicutes	Oscillospiraceae	Colidextribacter	27_Colidextribacter	1.44014e+07	1.68301e+07	1.16726e+07	1.03054e+07	1.19389e+07	1.15823e+07	1.8467e+07	1.37972e+07	1.72556e+07	404161	529175	305344	1.3671e+06	1.54335e+06	517415	211296	262837	2.00439e+06	0	0	0	0	0	0	0	0	0	GGGGAA-TA-TTGG-G-C---AA-T-GG--GC--GC-A-A-G-C-CTG-AC-C-CA--GC-A---------A--C-GCC-G-C-G-T---G-A-A--G--GA-A-G-A-A-G-G-CT---TT-CG-G-G-T-T-G-T-A---AA-C-T-TC---------TT-TT-C-T--C-AGG----G--A-C--G---A---------------------------A--G-----------CA--------A---G----------------------------T-G-A-C-G-----G-T---A-C-CT--------G-A-G-G---A-A-T--AA--GC-C--AC-G-G-C-TAA-C-T-A-C-G-T---G-C-CA-GC-AG-C--CG--C--GG--TA-AT-…
Otu0030	Firmicutes	Lachnospiraceae	Lachnospiraceae_unclassified	30_Lachnospiraceae_unclassified	1.15429e+07	1.29153e+07	1.67369e+07	6.95615e+06	7.46184e+06	6.33319e+06	1.04284e+07	1.13334e+07	1.29901e+07	0	0	0	0	0	0	0	0	0	0	0	0	0	0	0	0	0	0	GGGGAA-TA-TTGC-A-C---AA-T-GG--GG--GA-A-A-C-C-CTG-AT-G-CA--GC-A---------A--C-GCC-G-C-G-T---G-A-G--T--GA-A-G-A-A-G-T-AT---TT-CG-G-T-A-T-G-T-A---AA-G-C-TC---------TA-TC-A-G--C-AGG----G--A-A--G---A------------------------------A-----------AG-----------------------------------------T-G-A-C-G-----G-T---A-C-CT--------G-A-C-T---A-A-G--AA--GC-C--CC-G-G-C-TAA-C-T-A-C-G-T---G-C-CA-GC-AG-C--CG--C--GG--TA-AT-…
Otu0033	Actinobacteriota	Coriobacteriaceae	Collinsella	33_Collinsella	8.22157e+06	7.09792e+06	1.06844e+07	5.92561e+06	5.96947e+06	8.55836e+06	6.37294e+06	1.08406e+07	7.85225e+06	0	0	0	0	0	0	0	0	0	0	0	0	0	0	18012.3	0	0	0	GGGGAA-TC-TTGC-G-C---AA-T-GG--GG--GC-A-A-C-C-CTG-AC-G-CA--GC-G---------A--C-GCC-G-C-G-T---G-C-G--G--GA-C-G-A-A-G-G-CC---TT-CG-G-G-T-C-G-T-A---AA-C-C-GC---------TT-TC-A-G--C-AGG----G--A-C--G---A------------------------------G-----------TC--------A--------------------------------A-G-A-C-G-----G-T---A-C-CT--------G-C-A-G---A-A-G--AA--GC-C--CC-G-G-C-TAA-C-T-A-C-G-T---G-C-CA-GC-AG-C--CG--C--GG--TA-AT-…
Otu0031	Firmicutes	Lachnospiraceae	Blautia	31_Blautia	3.62076e+06	4.8661e+06	4.94078e+06	1.57157e+07	1.66794e+07	1.56333e+07	8.03859e+06	7.30922e+06	1.11483e+07	1.09361e+06	1.42647e+06	746396	1.52794e+06	1.33757e+06	1.19006e+06	2.46512e+06	1.35799e+06	2.54404e+06	0	0	0	0	0	72049	0	0	0	GGGGAA-TA-TTGC-A-C---AA-T-GG--GG--GA-A-A-C-C-CTG-AT-G-CA--GC-G---------A--C-GCC-G-C-G-T---G-A-A--G--GA-A-G-A-A-G-T-AT---CT-CG-G-T-A-T-G-T-A---AA-C-T-TC---------TA-TC-A-G--C-AGG----G--A-A--G---A------------------------------A-----------AA-----------------------------------------T-G-A-C-G-----G-T---A-C-CT--------G-A-C-T---A-A-G--AA--GC-C--CC-G-G-C-TAA-C-T-A-C-G-T---G-C-CA-GC-AG-C--CG--C--GG--TA-AT-…
Otu0026	Firmicutes	Lachnospiraceae	Lachnospiraceae_unclassified	26_Lachnospiraceae_unclassified	5.33585e+06	5.19538e+06	7.41117e+06	8.11551e+06	1.08855e+07	8.9007e+06	7.16955e+06	9.773e+06	8.14308e+06	832096	575190	1.05174e+06	1.52794e+06	1.64624e+06	983089	2.11296e+06	1.79606e+06	2.31276e+06	705008	713834	1.05467e+06	2.27733e+06	4.74962e+06	3.65649e+06	4.52105e+06	6.59637e+06	6.8505e+06	GGGGAA-TA-TTGC-A-C---AA-T-GG--GG--GA-A-A-C-C-CTG-AT-G-CA--GC-G---------A--C-GCC-G-C-G-T---G-A-G--C--GA-T-G-A-A-G-T-AT---TT-CG-G-T-A-T-G-T-A---AA-G-C-TC---------TA-TC-A-G--C-AGG----G--A-A--G---A------------------------------A-----------AA-----------------------------------------T-G-A-C-G-----G-T---A-C-CT--------G-A-C-T---A-A-G--AA--GC-C--CC-G-G-C-TAA-C-T-A-C-G-T---G-C-CA-GC-AG-C--CG--C--GG--TA-AT-…
Otu0032	Firmicutes	Lachnospiraceae	Anaerostipes	32_Anaerostipes	2.34124e+06	2.74404e+06	3.64383e+06	1.41699e+06	2.89695e+06	2.33929e+06	2.02775e+06	3.53142e+06	3.19907e+06	3.44726e+06	4.14137e+06	2.34097e+06	2.45274e+06	2.81233e+06	2.79404e+06	9.50833e+06	7.53467e+06	7.47793e+06	0	0	0	0	0	0	0	0	0	GGGGAA-TA-TTGC-A-C---AA-T-GG--GG--GA-A-A-C-C-CTG-AT-G-CA--GC-G---------A--C-GCC-G-C-G-T---G-A-G--T--GA-A-G-A-A-G-T-AT---TT-CG-G-T-A-T-G-T-A---AA-G-C-TC---------TA-TC-A-G--C-AGG----G--A-A--G---A------------------------------A-----------AAC----------------------------------------A-G-A-C-G-----G-T---A-C-CT--------G-A-C-T---A-A-G--AA--GC-C--CC-G-G-C-TAA-C-T-A-C-G-T---G-C-CA-GC-AG-C--CG--C--GG--TA-AT-…
Otu0038	Firmicutes	Lachnospiraceae	Lachnospiraceae_unclassified	38_Lachnospiraceae_unclassified	3.15795e+06	3.32944e+06	4.32318e+06	7.47142e+06	9.56871e+06	8.33014e+06	4.70728e+06	4.1063e+06	6.01037e+06	0	0	0	0	0	0	0	0	0	0	0	0	0	0	0	0	0	0	GGGGAA-TA-TTGC-A-C---AA-T-GG--GG--GA-A-A-C-C-CTG-AT-G-CA--GC-G---------A--C-GCC-G-C-G-T---G-A-G--C--GA-A-G-A-A-G-T-AT---TT-CG-G-T-A-T-G-T-A---AA-G-C-TC---------TA-TC-A-G--C-AGG----G--A-A--G---A------------------------------A-----------AA-----------------------------------------T-G-A-C-G-----G-T---A-C-CT--------G-A-C-T---A-A-G--AA--GC-C--CC-G-G-C-TAA-C-T-A-C-G-T---G-C-CA-GC-AG-C--CG--C--GG--TA-AT-…
Otu0039	Firmicutes	Lachnospiraceae	Blautia	39_Blautia	3.86577e+06	4.06118e+06	5.55838e+06	4.63743e+06	5.00382e+06	4.67857e+06	2.17259e+06	2.46378e+06	3.68377e+06	0	0	0	0	0	0	0	0	0	0	0	0	0	0	0	0	0	0	GGGGAA-TA-TTGC-A-C---AA-T-GG--AG--GA-A-A-C-T-CTG-AT-G-CA--GC-G---------A--C-GCC-G-C-G-T---G-A-A--G--GA-A-G-A-A-G-T-AT---CT-CG-G-T-A-T-G-T-A---AA-C-T-TC---------TA-TC-A-G--C-AGG----G--A-A--G---A------------------------------A-----------AA-----------------------------------------T-G-A-C-G-----G-T---A-C-CT--------G-A-C-T---A-A-G--AA--GC-C--CC-G-G-C-TAA-C-T-A-C-G-T---G-C-CA-GC-AG-C--CG--C--GG--TA-AT-…
Otu0034	Firmicutes	Lachnospiraceae	Lachnospiraceae_unclassified	34_Lachnospiraceae_unclassified	3.72965e+06	3.87824e+06	4.7555e+06	5.1527e+06	7.37405e+06	7.13197e+06	3.33131e+06	4.35268e+06	4.4593e+06	1.33135e+06	1.65655e+06	1.18745e+06	2.85483e+06	3.53256e+06	2.89753e+06	915617	1.27038e+06	2.77531e+06	8812.59	0	0	0	0	324221	0	0	0	GGGGAA-TA-TTGC-A-C---AA-T-GG--GG--GA-A-A-C-C-CTG-AT-G-CA--GC-G---------A--C-GCC-G-C-G-T---G-A-G--C--GA-T-G-A-A-G-T-AT---TT-CG-G-T-A-T-G-T-A---AA-G-C-TC---------TA-TC-A-G--C-AGG----G--A-A--G---A---------------------------A--------------TT--------A--------------------------------G-G-A-C-G-----G-T---A-C-CT--------G-A-C-T---A-A-G--AA--GC-A--CC-G-G-C-TAA-A-T-A-C-G-T---G-C-CA-GC-AG-C--CG--C--GG--TA-AT-…
Otu0035	Firmicutes	Lachnospiraceae	Blautia	35_Blautia	1.30674e+06	2.12206e+06	1.79103e+06	1.28818e+06	2.72138e+06	2.79573e+06	9.34215e+06	1.05121e+07	1.17299e+07	1.45023e+06	2.34678e+06	949958	763968	1.20038e+06	1.34528e+06	4.15549e+06	3.06644e+06	4.54843e+06	8812.59	11607.1	8644.86	0	19626.5	522356	0	140348	67161.8	GGGGAA-TA-TTGC-A-C---AA-T-GG--GG--GA-A-A-C-C-CTG-AT-G-CA--GC-G---------A--C-GCC-G-C-G-T---G-A-A--G--GA-A-G-A-A-G-T-AT---CT-CG-G-T-A-T-G-T-A---AA-C-T-TC---------TA-TC-A-G--C-AGG----G--A-A--GA--A------------------------------A-----------AA-----------------------------------------T-G-A-C-G-----G-T---A-C-CT--------G-A-C-T---A-A-G--AA--GC-C--CC-G-G-C-TAA-C-T-A-C-G-T---G-C-CA-GC-AG-C--CG--C--GG--TA-AT-…
Otu0040	Bacteroidetes	Bacteroidaceae	Bacteroides	40_Bacteroides	190566	36587.2	185279	386453	702290	228223	289679	246378	96941.4	689451	1.86362e+06	1.6285e+06	3.13629e+06	4.38997e+06	3.41494e+06	1.69037e+06	1.79606e+06	1.38766e+06	0	0	0	0	0	108074	0	0	0	GAGGAA-TA-TTGG-T-C---AA-T-GG--GC--GA-G-A-G-C-CTG-AA-C-CA--GC-C---------A--A-GTA-G-C-G-T---G-A-A--G--GA-T-G-A-C-T-G-CC-C-TA-TG-G-G-T-T-G-T-A---AA-C-T-TC---------TT-TT-A-T--A-AAG----G--A-A--T---AA-AGTC-G---G-G-T--A-----------T-----------GG--------A-------------------T-ACC-C-GT-T-T-G-C-A-T-----G-T---A-C-TT--------T-A-T-G---A-A-T--AA--GG-A--TC-G-G-C-TAA-C-T-C-C-G-T---G-C-CA-GC-AG-C--CG--C--GG--TA-AT-…
Otu0065	Proteobacteria	Sutterellaceae	Sutterella	65_Sutterella	0	0	0	0	1.01832e+07	0	0	0	0	0	0	0	0	0	0	0	0	0	0	0	0	0	0	0	0	0	0	GGGGAA-TT-TTGG-A-C---AA-T-GG--GG--GC-A-A-C-C-CTG-AT-C-CA--GC-C---------A--T-GCC-G-C-G-T---G-C-A--G--GA-T-G-A-A-G-G-TC---TT-CG-G-A-T-T-G-T-A---AA-C-T-GC---------TT-TT-G-T--C-AGG----G--A-C--G---AA--AAG-G---A-T-T--G-T-G----C--T-----------AA--------T---A----C-----CA---T-GAT-C-TG-C-T-G-A-C-G-----G-T---A-C-CT--------G-A-A-G---A-A-T--AA--GC-A--CC-G-G-C-TAA-C-T-A-C-G-T---G-C-CA-GC-AG-C--CG--C--GG--TA-AT-…
Otu0049	Firmicutes	Lachnospiraceae	Tuzzerella	49_Tuzzerella	0	0	0	0	0	0	0	0	0	0	0	0	1.48773e+06	1.98921e+06	827865	563457	438062	8.78849e+06	0	0	0	0	0	0	0	0	0	GGGGAA-TA-TTGC-A-C---AA-T-GG--GC--GA-A-A-G-C-CTG-AT-G-CA--GC-A---------A--C-GCC-G-C-G-T---G-A-A--G--GA-T-G-A-A-G-G-GT---TT-CG-G-C-T-C-G-T-A---AA-C-T-TC---------TA-TC-A-A--T-AGG----G--A-A--GAA-AC-----------------------------A-----------AA-----------------------------------------T-G-A-C-G-----G-T---A-C-CT--------A-A-A-T---A-A-G--AA--GC-C--CC-G-G-C-TAA-C-T-A-C-G-T---G-C-CA-GC-AG-C--CG--C--GG--TA-AT-…
Otu0047	Bacteroidetes	Bacteroidaceae	Bacteroides	47_Bacteroides	0	0	0	0	0	0	0	0	0	0	0	0	0	0	0	0	0	0	8812.59	266962	224766	631986	2.02153e+06	0	731980	0	0	GAGGAA-TA-TTGG-T-C---AA-T-GG--GC--GC-A-G-G-C-CTG-AA-C-CA--GC-C---------A--A-GTA-G-C-G-T---G-A-A--G--GA-T-G-A-C-T-G-CC-C-TA-TG-G-G-T-T-G-T-A---AA-C-T-TC---------TT-TT-A-T--A-TGG----G--A-A--T---AA-AGT--TT--T-C-C--A-----------C-----------GT--------G-------------------T-GGA-A-TT-T-T-G-T-A-T-----G-T---A-C-CA--------T-A-T-G---A-A-T--AA--GG-A--TC-G-G-C-TAA-C-T-C-C-G-T---G-C-CA-GC-AG-C--CG--C--GG--TA-AT-…
Otu0041	Firmicutes	Lachnospiraceae	Lachnospiraceae_unclassified	41_Lachnospiraceae_unclassified	2.55903e+06	2.37817e+06	1.97631e+06	1.93226e+06	2.19466e+06	2.33929e+06	3.04163e+06	2.62803e+06	3.39295e+06	0	115038	101781	80417.7	68593.3	51741.5	70432.1	306644	385460	0	0	0	0	0	0	0	0	0	GGGGAA-TA-TTGC-A-C---AA-T-GG--GG--GA-A-A-C-C-CTG-AT-G-CA--GC-G---------A--C-GCC-G-C-G-T---G-A-G--C--GA-A-G-A-A-G-T-AT---TT-CG-G-T-A-T-G-T-A---AA-G-C-TC---------TA-TC-A-G--C-AGG----G--A-A--G-------------------------------A--------------TA--------A--------------------------------T-G-A-C-G-----G-T---A-C-CT--------G-A-C-T---A-A-G--AA--GC-T--CC-G-G-C-TAA-A-T-A-C-G-T---G-C-CA-GC-AG-C--CG--C--GG--TA-AT-…
Otu0037	Firmicutes	Lachnospiraceae	Blautia	37_Blautia	1.85121e+06	2.37817e+06	2.03807e+06	4.12216e+06	5.44275e+06	3.19512e+06	4.27276e+06	3.7778e+06	3.78071e+06	1.18871e+06	1.56452e+06	1.22137e+06	2.21149e+06	3.15529e+06	3.46668e+06	1.83123e+06	2.14651e+06	3.08368e+06	0	0	0	0	0	90061.3	0	0	0	GGGGAA-TA-TTGC-A-C---AA-T-GG--GG--GA-A-A-C-C-CTG-AT-G-CA--GC-G---------A--C-GCC-G-C-G-T---G-A-A--G--GA-A-G-A-A-G-T-AT---CT-CG-G-T-A-T-G-T-A---AA-C-T-TC---------TA-TC-A-G--C-AGG----G--A-A--G---A------------------------------A-----------AA-----------------------------------------T-G-A-C-G-----G-T---A-C-CT--------G-A-C-T---A-A-G--AA--GC-C--CC--GG-C-TAA-C-T-A-C-G-T---G-C-CA-GC-AG-C--CG--C--GG--TA-AT-…
Otu0043	Bacteroidetes	Bacteroidaceae	Bacteroides	43_Bacteroides	2.23235e+06	3.21967e+06	2.03807e+06	1.80345e+06	2.10687e+06	1.48345e+06	3.04163e+06	3.69567e+06	2.52048e+06	0	0	0	0	0	0	0	0	0	0	0	0	0	0	0	0	0	0	GAGGAA-TA-TTGG-T-C---AA-T-GG--AC--GC-G-A-G-T-CTG-AA-C-CA--GC-C---------A--A-GTA-G-C-G-T---G-A-A--G--GA-T-G-A-C-T-G-CC-C-TA-TG-G-G-T-T-G-T-A---AA-C-T-TC---------TT-TT-A-T--A-TGG----G--A-A--T---AA-AGTG-G---T-C-C--A-----------C-----------GT--------G-------------------T-GGA-T-TT-T-T-G-T-A-T-----G-T---A-C-CA--------T-A-T-G---A-A-T--AA--GG-A--TC-G-G-C-TAA-C-T-C-C-G-T---G-C-CA-GC-AG-C--CG--C--GG--TA-AT-…
Otu0048	Fusobacteriota	Fusobacteriaceae	Fusobacterium	48_Fusobacterium	0	36587.2	0	0	175573	57055.7	0	82126.1	0	1.02229e+06	391129	169635	40208.9	68593.3	51741.5	5.9163e+06	2.89121e+06	1.38766e+06	8812.59	0	17289.7	10896.3	0	0	43057.7	0	0	GGGGAA-TA-TTGG-A-C---AA-T-GG--ACC-AA-A-A-G-T-CTG-AT-C-CA--GC-A---------A--T-TCT-G-T-G-T---G-C-A--C--GA-T-G-A-A-G-T-TT---TT-CG-G-A-A-T-G-T-A---AA-G-T-GC---------TT-TC-A-G--T-TGG----G--A-A--G---AA-----------------------------G-----------TC--------A------------------------------G-T-G-A-C-G-----G-T---A-C-CA--------A-C-A-G---A-A-G--AA--GC-G--AC-G-G-C-TAA-A-T-A-C-G-T---G-C-CA-GC-AG-C--CG--C--GG--TA-AT-…
Otu0067	Firmicutes	Clostridiaceae	Clostridium_sensu_stricto_1	67_Clostridium_sensu_stricto_1	0	0	0	0	0	0	0	0	0	0	46015.2	0	0	34296.7	51741.5	0	0	154184	26437.8	0	69158.8	10896.3	0	0	301404	701742	2.61931e+06	GGGGAA-TA-TTGC-A-C---AA-T-GG--GG--GA-A-A-C-C-CTG-AT-G-CA--GC-A---------A--C-GCC-G-C-G-T---G-A-G--T--GA-T-G-A-A-G-G-TT---TT-CG-G-A-T-C-G-T-A---AA-G-C-TC---------TG-TC-T-T--C-AGG----G--A-C--G---A------------------------------T-----------AA-----------------------------------------T-G-A-C-G-----G-T---A-C-CT--------G-A-G-G---A-G-G--AA--GC-C--AC-G-G-C-TAA-C-T-A-C-G-T---G-C-CA-GC-AG-C--CG--C--GG--TA-AT-…
Otu0069	Firmicutes	Enterococcaceae	Enterococcaceae_unclassified	69_Enterococcaceae_unclassified	0	0	0	0	0	0	0	0	0	95096.7	0	33927.1	40208.9	0	155225	0	0	0	0	0	674299	0	0	0	0	0	100743	AGGGAA-TC-TTCG-G-C---AA-T-GG--AC--GA-A-A-G-T-CTG-AC-C-GA--GC-A---------A--C-GCC-G-C-G-T---G-A-G--T--GA-A-G-A-A-G-G-TT---TT-CG-G-A-T-C-G-T-A---AA-A-C-TC---------TG-TT-G-T--T-AGA----G--A-A--G---AA-CAAG-G---A-T-G--A-G-A----G--T-----------AA--------C--------T-----GT---T-CAT-C-CC-T-T-G-A-C-G-----G-T---A-T-CT--------A-A-C-C---A-G-A--AA--GC-C--AC-G-G-C-TAA-C-T-A-C-G-T---G-C-CA-GC-AG-C--CG--C--GG--TA-AT-…
Otu0045	Firmicutes	Lachnospiraceae	Lachnospiraceae_unclassified	45_Lachnospiraceae_unclassified	54447.5	36587.2	61759.8	0	87786.3	0	72419.7	0	193883	523032	437145	135708	924804	1.30327e+06	1.08657e+06	2.04253e+06	1.44561e+06	1.9273e+06	0	0	0	0	0	1.38694e+06	0	0	0	GGGGAA-TA-TTGC-A-C---AA-T-GG--GG--GA-A-A-C-C-CTG-AT-G-CA--GC-G---------A--C-GCC-G-C-G-T---G-A-G--C--GA-A-G-A-A-G-T-AT---TT-CG-G-T-A-T-G-T-A---AA-G-C-TC---------TA-TC-A-G--C-AGG----G--A-A--G-------------------------------A--------------AA--------A--------------------------------T-G-A-C-G-----G-T---A-C-CT--------G-A-C-T---A-A-G--AA--GC-A--CC-G-G-C-TAA-A-T-A-C-G-T---G-C-CA-GC-AG-C--CG--C--GG--TA-AT-…
Otu0063	Bacteroidetes	Tannerellaceae	Parabacteroides	63_Parabacteroides	626146	109762	308799	386453	0	285279	4.85212e+06	1.06764e+06	1.74495e+06	0	0	0	0	0	0	0	0	0	0	0	0	0	0	0	0	0	0	GAGGAA-TA-TTGG-T-C---AA-T-GG--CC--GA-G-A-G-G-CTG-AA-C-CA--GC-C---------A--A-GTC-G-C-G-T---G-A-G--G--GA-T-G-A-A-G-G-TT-C-TA-TG-G-A-T-C-G-T-A---AA-C-C-TC---------TT-TT-A-T--A-AGG----G--A-A--T---AA-AGTG-C-----GAG--A-----------C-----------GT--------G-------------------T-CCC-G-TT-T-T-G-T-A-T-----G-T---A-C-CT--------T-A-T-G---A-A-T--AA--GG-A--TC-G-G-C-TAA-C-T-C-C-G-T---G-C-CA-GC-AG-C--CG--C--GG--TA-AT-…
Otu0042	Firmicutes	Lachnospiraceae	Blautia	42_Blautia	0	0	0	0	0	0	0	0	0	950967	1.33444e+06	610687	1.93003e+06	1.68054e+06	1.8627e+06	2.95815e+06	2.54076e+06	2.62113e+06	17625.2	0	0	0	0	36024.5	0	0	33580.9	GGGGAA-TA-TTGC-A-C---AA-T-GG--GG--GA-A-A-C-C-CTG-AT-G-CA--GC-G---------A--C-GCC-G-C-G-T---G-A-A--G--GA-A-G-A-A-G-T-AT---CT-CG-G-T-A-T-G-T-A---AA-C-T-TC---------TA-TC-A-G--C-AGG----G--A-A--G---A------------------------------A-----------AA-----------------------------------------T-G-A-C-G-----G-T---A-C-CT--------G-A-C-T---A-A-G--AA--GC-C--CC-G-G-C-TAA-C-T-A-C-G-T---G-C-CA-GC-AG-C--CG--C--GG--TA-AT-…
Otu0055	Bacteroidetes	Bacteroidaceae	Bacteroides	55_Bacteroides	27223.7	182936	185279	1.41699e+06	2.10687e+06	627613	144839	0	0	23774.2	69022.8	169635	1.32689e+06	1.85202e+06	1.2418e+06	0	131419	154184	0	0	0	0	0	0	0	0	0	GAGGAA-TA-TTGG-T-C---AA-T-GG--GC--GC-A-G-G-C-CTG-AA-C-CA--GC-C---------A--A-GTA-G-C-G-T---G-A-A--G--GA-T-G-A-C-T-G-CC-C-TA-TG-G-G-T-T-G-T-A---AA-C-T-TC---------TT-TT-A-T--A-TGG----G--A-A--T---AA-AGT--TT--T-C-C--A-----------C-----------GT--------G-------------------T-GGA-A-TT-T-T-G-T-A-T-----G-T---A-C-CA--------T-A-T-G---A-A-T--AA--GG-A--TC-G-G-C-TAA-C-T-C-C-G-T---G-C-CA-GC-AG-C--CG--C--GG--TA-AT-…
Otu0044	Firmicutes	Peptostreptococcaceae	Peptoclostridium	44_Peptoclostridium	163342	475634	185279	386453	175573	342334	724197	1.14977e+06	678590	594355	368122	882104	1.48773e+06	1.81772e+06	724382	1.61994e+06	1.44561e+06	2.69822e+06	26437.8	23214.1	25934.6	0	39253.1	0	129173	280697	268647	GGGGAA-TA-TTGC-A-C---AA-T-GG--GC--GC-A-A-G-C-CTG-AT-G-CA--GC-A---------A--C-GCC-G-C-G-T---G-A-G--C--GA-T-G-A-A-G-G-CC---TT-CG-G-G-T-C-G-T-A---AA-G-C-TC---------TG-TC-C-T--C-AAG----G--A-A--G---A------------------------------T-----------AA-----------------------------------------T-G-A-C-G-----G-T---A-C-TT--------G-A-G-G---A-G-G--AA--GC-C--CC-G-G-C-TAA-C-T-A-C-G-T---G-C-CA-GC-AG-C--CG--C--GG--TA-AT-…
Otu0059	Bacteroidetes	Bacteroidaceae	Bacteroides	59_Bacteroides	490027	475634	308799	1.03054e+06	877863	513502	3.62099e+06	2.79229e+06	1.06636e+06	0	0	0	0	0	0	0	0	0	0	0	0	0	0	0	0	0	0	GAGGAA-TA-TTGG-T-C---AA-T-GG--AC--GA-G-A-G-T-CTG-AA-C-CA--GC-C---------A--A-GTA-G-C-G-T---G-A-A--G--GA-T-G-A-C-T-G-CC-C-TA-TG-G-G-T-T-G-T-A---AA-C-T-TC---------TT-TT-A-T--A-CGG----G--A-A--T---AA-AGTG-G---T-C-C--A-----------C-----------GT--------G-------------------T-GGA-C-TT-T-T-G-T-A-T-----G-T---A-C-CG--------T-A-T-G---A-A-T--AA--GG-A--TC-G-G-C-TAA-C-T-C-C-G-T---G-C-CA-GC-AG-C--CG--C--GG--TA-AT-…
Otu0046	Firmicutes	Oscillospiraceae	Oscillospiraceae_unclassified	46_Oscillospiraceae_unclassified	0	36587.2	61759.8	128818	0	0	0	0	0	974741	598198	678542	1.08564e+06	926010	672640	2.11296e+06	2.14651e+06	1.9273e+06	0	0	0	0	0	0	0	0	0	GGGGAA-TA-TTGG-G-C---AA-T-GG--AC--GC-A-A-G-T-CTG-AC-C-CA--GC-A---------A--C-GCC-G-C-G-T---G-A-A--G--GA-A-G-A-A-G-G-CT---TT-CG-G-G-T-T-G-T-A---AA-C-T-TC---------TT-TT-G-T--C-AGG----G--A----A---C---------------------------A--G-----------TA--------G---A----------------------------A-G-A-G-G-----G-T---A-C-CT--------G-A-C-G---A-A-T--AA--GC-C--AC-G-G-C-TAA-C-T-A-C-G-T---G-C-CA-GC-AG-C--CG--C--GG--TA-AT-…
Otu0081	Bacteroidetes	Bacteroidaceae	Bacteroides	81_Bacteroides	0	0	0	0	87786.3	57055.7	0	0	0	0	0	0	0	0	0	0	0	0	0	278569	8644.86	0	98132.7	0	215288	0	0	GAGGAA-TA-TTGG-T-C---AA-T-GG--GC--GC-A-G-G-C-CTG-AA-C-CA--GC-C---------A--A-GTA-G-C-G-T---G-A-A--G--GA-T-G-A-C-T-G-CC-C-TA-TG-G-G-T-T-G-T-A---AA-C-T-TC---------TT-TT-A-T--A-TGG----G--A-A--T---AA-AGTT-T---T-C-C--A-----------C-----------GT--------G-------------------T-GGA-A-TT-T-T-G-T-A-T-----G-T---A-C-CA--------T-A-T-G---A-A-T--AA--GG-A--TC-G-G-C-TAA-C-T-C-C-G-T---G-C-CA-GC-AG-C--CG--C--GG--TA-AT-…
Otu0051	Firmicutes	Lactobacillaceae	Limosilactobacillus	51_Limosilactobacillus	0	0	0	0	0	0	0	0	0	380387	736244	610687	1.16606e+06	1.44046e+06	1.03483e+06	1.33821e+06	876125	770921	8812.59	0	0	0	0	0	0	0	0	AGGGAA-TC-TTCC-A-C---AA-T-GG--GC--GC-A-A-G-C-CTG-AT-G-GA--GC-A---------A--C-ACC-G-C-G-T---G-A-G--T--GA-A-G-A-A-G-G-GT---TT-CG-G-C-T-C-G-T-A---AA-G-C-TC---------TG-TT-G-T--T-GGA----G--A-A--G---AA-CGTG-C---G-T-G--A-G-A----G--T-----------AA--------C--------T-----GT---T-CAC-G-CA-G-T-G-A-C-G-----G-T---A-T-CC--------A-A-C-C---A-G-A--AA--GT-C--AC-G-G-C-TAA-C-T-A-C-G-T---G-C-CA-GC-AG-C--CG--C--GG--TA-AT-…
Otu0052	Bacteroidetes	Bacteroidaceae	Bacteroides	52_Bacteroides	0	0	0	0	0	0	0	0	0	0	0	0	0	0	0	0	0	0	114564	87052.9	69158.8	414060	686929	738503	688923	982438	973846	GAGGAA-TA-TTGG-T-C---AA-T-GG--GC--GA-G-A-G-C-CTG-AA-C-CA--GC-C---------A--A-GTA-G-C-G-T---G-A-A--G--GA-T-G-A-A-G-G-TT-C-TA-TG-G-A-T-T-G-T-A---AA-C-T-TC---------TT-TT-A-T--A-CGG----G--A-A--T---AA-A-AC-CT--C-C-C--A-----------C-----------GT--------G-------------------T-GGG-A-GC-T-T-G-T-A-T-----G-T---A-C-CG--------T-A-T-G---A-A-T--AA--GC-A--TC-G-G-C-TAA-C-T-C-C-G-T---G-C-CA-GC-AG-C--CG--C--GG--TA-AT-…
Otu0057	Firmicutes	Acidaminococcaceae	Phascolarctobacterium	57_Phascolarctobacterium	707817	1.09762e+06	926397	2.06108e+06	3.51145e+06	627613	289679	657009	2.22965e+06	0	0	0	0	0	0	0	0	0	0	0	0	0	0	0	0	0	0	GGGGAA-TC-TTCC-G-C---AA-T-GG--AC--GA-A-A-G-T-CTG-AC-G-GA--GC-A---------A--C-GCC-G-C-G-T---G-A-G--T--GA-T-G-A-A-G-G-AT---TT-CG-G-T-C-T-G-T-A---AA-G-C-TC---------TG-TT-G-T--T-TAT----G--A-C--G---AA-CGTG-C---A-G-T--G-T-G----T--G-----------AA--------C---A----A-----TG---C-ATT-G-CA-A-T-G-A-C-G-----G-T---A-G-TA--------A-A-C-G---A-G-G--AA--GC-C--AC-G-G-C-TAA-C-T-A-C-G-T---G-C-CA-GC-AG-C--CG--C--GG--TA-AT-…
Otu0064	Firmicutes	Lachnospiraceae	Lachnospiraceae_unclassified	64_Lachnospiraceae_unclassified	0	1.46349e+06	1.60575e+06	1.28818e+06	1.84351e+06	1.25523e+06	0	0	0	0	0	0	0	0	0	0	0	0	0	0	0	0	0	0	0	0	0	GGGGAA-TA-TTGC-A-C---AA-T-GG--GC--GG-A-A-G-C-CTG-AT-G-CA--GC-G---------A--C-GCC-G-C-G-T---G-A-G--T--GA-A-G-A-A-G-T-AT---CT-CG-G-T-A-T-G-T-A---AA-G-C-TC---------TA-TC-A-G--C-AGG----G--A-A--G---A------------------------------A-----------AA-----------------------------------------T-G-A-C-G-----G-T---A-C-CT--------G-A-C-T---A-A-G--AA--GC-C--CC-G-G-C-TAA-C-T-A-C-G-T---G-C-CA-GC-AG-C--CG--C--GG--TA-AT-…
Otu0053	Bacteroidetes	Bacteroidaceae	Bacteroides	53_Bacteroides	326685	182936	741117	515270	351145	285279	1.15872e+06	739135	193883	118871	253084	339271	80417.7	274373	206966	986049	1.70844e+06	2.31276e+06	0	0	0	0	0	0	0	0	0	GAGGAA-TA-TTGG-T-C---AA-T-GG--AC--GA-G-A-G-T-CTG-AA-C-CA--GC-C---------A--A-GTA-G-C-G-T---G-A-A--G--GA-T-G-A-C-T-G-CC-C-TA-TG-G-G-T-T-G-T-A---AA-C-T-TC---------TT-TT-A-T--A-CGG----G--A-A--T---AA-AGT--GA--G-G-C--A-----------C-----------GT--------G-------------------T-GCC-T-TT-T-T-G-T-A-T-----G-T---A-C-CG--------T-A-T-G---A-A-T--AA--GG-A--TC-G-G-C-TAA-C-T-C-C-G-T---G-C-CA-GC-AG-C--CG--C--GG--TA-AT-…
Otu0050	Bacteroidetes	Bacteroidaceae	Bacteroides	50_Bacteroides	544475	731744	988156	1.67463e+06	2.01908e+06	1.14111e+06	2.60711e+06	3.03867e+06	3.00518e+06	0	0	0	40208.9	0	0	0	0	0	0	0	0	0	0	0	0	0	0	GAGGAA-TA-TTGG-T-C---AA-T-GG--AC--GA-G-A-G-T-CTG-AA-C-CA--GC-C---------A--A-GTA-G-C-G-T---G-A-A--G--GA-T-G-A-C-T-G-CC-C-TA-TG-G-G-T-T-G-T-A---AA-C-T-TC---------TT-TT-A-T--A-CGG----G--A-A--T---AA-AGTG-G---T-C-C--A-----------C-----------GT--------G-------------------T-GGA-C-TT-T-T-G-T-A-T-----G-T---A-C-CG--------T-A-T-G---A-A-T--AA--GG-A--TC-G-G-C-TAA-C-T-C-C-G-T---G-C-CA-GC-AG-C--CG--C--GG--TA-AT-…
Otu0056	Bacteroidetes	Bacteroidaceae	Bacteroides	56_Bacteroides	190566	329285	370559	257635	790077	399390	2.67953e+06	739135	872473	47548.4	276091	67854.2	924804	480153	103483	140864	919931	693828	0	0	0	0	0	0	0	0	0	GAGGAA-TA-TTGG-T-C---AA-T-GG--AC--GA-G-A-G-T-CTG-AA-C-CA--GC-C---------A--A-GTA-G-C-G-T---G-A-A--G--GA-T-G-A-C-T-G-CC-C-TA-TG-G-G-T-T-G-T-A---AA-C-T-TC---------TT-TT-A-T--A-TGG----G--A-A--T---AA-AGT--TT--T-C-C--A-----------C-----------GT--------G-------------------T-GGA-A-TT-T-T-G-T-A-T-----G-T---A-C-CA--------T-A-T-G---A-A-T--AA--GG-A--TC-G-G-C-TAA-C-T-C-C-G-T---G-C-CA-GC-AG-C--CG--C--GG--TA-AT-…
Otu0066	Bacteroidetes	Bacteroidaceae	Bacteroides	66_Bacteroides	1.00728e+06	621983	1.11168e+06	515270	702290	456446	506938	574883	678590	0	23007.6	0	0	0	0	0	0	0	0	0	0	0	0	0	0	0	0	GAGGAA-TA-TTGG-T-C---AA-T-GG--GC--GC-G-A-G-C-CTG-AA-C-CA--GC-C---------A--A-GTA-G-C-G-T---G-A-A--G--GA-T-G-A-C-T-G-CC-C-TA-TG-G-G-T-T-G-T-A---AA-C-T-TC---------TT-TT-A-T--A-CGG----G--A-A--T---AA-AGTT-A---G-C-C--A-----------C-----------GT--------G-------------------T-GGC-T-TT-T-T-G-T-A-T-----G-T---A-C-CG--------T-A-T-G---A-A-T--AA--GG-A--TC-G-G-C-TAA-C-T-C-C-G-T---G-C-CA-GC-AG-C--CG--C--GG--TA-AT-…
Otu0061	Actinobacteriota	Coriobacteriaceae	Collinsella	61_Collinsella	980055	914680	741117	1.67463e+06	877863	1.08406e+06	1.01388e+06	1.23189e+06	581648	0	0	0	0	0	0	0	0	0	0	5803.53	0	0	0	0	0	0	0	GGGGAA-TC-TTGC-G-C---AA-T-GG--GG--GA-A-A-C-C-CTG-AC-G-CA--GC-G---------A--CGCC--G-C-G-T---G-C-G--G--GA-C-G-A-A-G-G-CC---TT-CG-G-G-T-C-G-T-A---AA-C-C-GC---------TT-TC-A-G--C-AGG----G--A-C--G---A------------------------------G-----------AC--------A--------------------------------A-G-A-C-G-----G-T---A-C-CT--------G-C-A-G---A-A-G--AA--GC-C--CC-G-G-C-TAA-C-T-A-C-G-T---G-C-CA-GC-AG-C--CG--C--GG--TA-AT-…
Otu0095	Proteobacteria	Sutterellaceae	Sutterella	95_Sutterella	0	0	0	0	0	0	0	0	0	0	0	0	0	0	0	211296	87612.5	2.69822e+06	0	0	0	0	0	0	0	0	0	GGGGAA-TT-TTGG-A-C---AA-T-GG--GG--GC-A-A-C-C-CTG-AT-C-CA--GC-C---------A--T-GCC-G-C-G-T---G-C-A--G--GA-T-G-A-A-G-G-CC---TT-CG-G-G-T-T-G-T-A---AA-C-T-GC---------TT-TT-G-T--C-AGG----G--A-C--G---AA--AAG-G---T-C-T--C-C-G----C--T-----------AA--------T---A----C-----CG---G-AGA-C-TG-C-T-G-A-C-G-----G-T---A-C-CT--------G-A-A-G---A-A-T--AA--GC-A--CC-G-G-C-TAA-C-T-A-C-G-T---G-C-CA-GC-AG-C--CG--C--GG--TA-AT-…
Otu0058	Bacteroidetes	Bacteroidaceae	Bacteroides	58_Bacteroides	81671.2	109762	247039	1.28818e+06	2.80916e+06	798780	869037	246378	581648	47548.4	92030.4	169635	884595	891713	206966	422593	262837	77092.1	0	0	8644.86	0	0	0	43057.7	0	0	GAGGAA-TA-TTGG-T-C---AA-T-GG--GC--GC-A-G-G-C-CTG-AA-C-CA--GC-C---------A--A-GTA-G-C-G-T---G-A-A--G--GA-T-G-A-C-T-G-CC-C-TA-TG-G-G-T-T-G-T-A---AA-C-T-TC---------TT-TT-A-T--A-CGG----G--A-A--T---AA-AGTT-A---G-G-C--A-----------C-----------GT--------G-------------------T-GCC-T-TT-T-T-G-T-A-T-----G-T---A-C-CG--------T-A-T-G---A-A-T--AA--GG-A--TC-G-G-C-TAA-C-T-C-C-G-T---G-C-CA-GC-AG-C--CG--C--GG--TA-AT-…
Otu0054	Firmicutes	Lachnospiraceae	Lachnospiraceae_unclassified	54_Lachnospiraceae_unclassified	462804	695157	1.85279e+06	644088	702290	228223	1.15872e+06	739135	775531	118871	161053	33927.1	80417.7	205780	103483	140864	43806.2	0	8812.59	75445.9	86448.6	0	78506.2	18012.3	129173	421045	335809	GGGGAA-TA-TTGC-A-C---AA-T-GG--GG--GA-A-A-C-C-CTG-AT-G-CA--GC-G---------A--C-GCC-G-C-G-T---G-A-G--T--GA-A-G-A-A-G-T-AT---CT-CG-G-T-A-T-G-T-A---AA-G-C-TC---------TA-TC-A-G--C-AGG----G--A-A--G---A------------------------------A-----------AA-----------------------------------------T-G-A-C-G-----G-T---A-C-CT--------G-A-C-T---A-A-G--AA--GC-C--CC-G-G-C-TAA-C-T-A-C-G-T---G-C-CA-GC-AG-C--CG--C--GG--TA-AT-…
Otu0060	Firmicutes	Lachnospiraceae	Hungatella	60_Hungatella	0	0	0	0	0	0	0	0	0	523032	621205	271417	763968	994603	206966	1.33821e+06	613287	1.15638e+06	0	0	0	0	0	0	0	0	0	GGGGAA-TA-TTGG-A-C---AA-T-GG--GC--GA-A-A-G-C-CTG-AT-C-CA--GC-G---------A--C-GCC-G-C-G-T---G-A-G--T--GA-A-G-A-A-G-T-AT---TT-CG-G-T-A-T-G-T-A---AA-G-C-TC---------TA-TC-A-G--C-AGG----G--A-A--G---A------------------------------A-----------AA-----------------------------------------T-G-A-C-G-----G-T---A-C-CT--------G-A-C-T---A-A-G--AA--GC-C--CC-G-G-C-TAA-C-T-A-C-G-T---G-C-CA-GC-AG-C--CG--C--GG--TA-AT-…
Otu0086	Bacteroidetes	Bacteroidaceae	Bacteroides	86_Bacteroides	0	0	0	0	0	0	0	0	0	0	0	0	0	0	0	0	0	0	0	168302	146963	0	39253.1	0	0	0	0	GAGGAA-TA-TTGG-T-C---AA-T-GG--GC--GC-A-G-G-C-CTG-AA-C-CA--GC-C---------A--A-GTA-G-C-G-T---G-A-A--G--GA-T-G-A-C-T-G-CC-C-TA-TG-G-G-T-T-G-T-A---AA-C-T-TC---------TT-TT-A-T--A-TGG----G--A-A--T---AA-AGT--TT--T-C-C--A-----------C-----------GT--------G-------------------T-GGA-A-TT-T-T-G-T-A-T-----G-T---A-C-CA--------T-A-T-G---A-A-T--AA--GG-A--TC-G-G-C-TAA-C-T-C-C-G-T---G-C-CA-GC-AG-C--CG--C--GG--TA-AT-…
Otu0075	Bacteroidetes	Bacteroidaceae	Bacteroides	75_Bacteroides	0	0	0	0	0	0	0	0	0	0	0	0	0	0	0	0	0	0	17625.2	69642.3	43224.3	250615	549543	18012.3	215288	0	0	GAGGAA-TA-TTGG-T-C---AA-T-GG--GC--GA-G-A-G-C-CTG-AA-C-CA--GC-C---------A--A-GTA-G-C-G-T---G-A-A--G--GA-T-G-A-A-G-G-TT-C-TA-TG-G-A-T-T-G-T-A---AA-C-T-TC---------TT-TT-A-T--A-CGG----G--A-A--T---AA-AACC-T---C-C-C--A-----------C-----------GT--------G-------------------T-GGG-A-GC-T-T-G-T-A-T-----G-T---A-C-CG--------T-A-T-G---A-A-T--AA--GC-A--TC-G-G-C-TAA-C-T-C-C-G-T---G-C-CA-GC-AG-C--CG--C--GG--TA-AT-…
Otu0072	Bacteroidetes	Bacteroidales_unclassified	Bacteroidales_unclassified	72_Bacteroidales_unclassified	27223.7	36587.2	0	0	0	171167	506938	164252	484707	0	0	67854.2	0	34296.7	51741.5	986049	1.09516e+06	1.31056e+06	0	0	0	0	0	0	0	0	0	GAGGAA-TA-TTGG-T-C---AA-T-GG--AC--GA-G-A-G-T-CTG-AA-C-CA--GC-C---------A--A-GTA-G-C-G-T---G-A-A--G--GA-T-G-A-C-T-G-CC-C-TA-TG-G-G-T-T-G-T-A---AA-C-T-TC---------TT-TT-A-T--A-CGG----G--A-A--T---AA-AGT--GA--G-G-C--A-----------C-----------GT--------G-------------------T-GCC-T-TT-T-T-G-T-A-T-----G-T---A-C-CG--------T-A-T-G---A-A-T--AA--GG-A--TC-G-G-C-TAA-C-T-C-C-G-T---G-C-CA-GC-AG-C--CG--C--GG--TA-AT-…
Otu0077	Bacteroidetes	Bacteroidaceae	Bacteroides	77_Bacteroides	0	0	0	0	0	0	0	0	0	0	0	0	0	34296.7	0	0	0	0	0	145088	77803.7	130756	392531	0	129173	0	0	GAGGAA-TA-TTGG-T-C---AA-T-GG--GC--GC-A-G-G-C-CTG-AA-C-CA--GC-C---------A--A-GTA-G-C-G-T---G-A-A--G--GA-T-G-A-C-T-G-CC-C-TA-TG-G-G-T-T-G-T-A---AA-C-T-TC---------TT-TT-A-T--A-CGG----G--A-A--T---AA-AACC-T---C-C-C--A-----------C-----------GT--------G-------------------T-GGG-A-GC-T-T-G-T-A-T-----G-T---A-C-CG--------T-A-T-G---A-A-T--AA--GC-A--TC-G-G-C-TAA-C-T-C-C-G-T---G-C-CA-GC-AG-C--CG--C--GG--TA-AT-…
Otu0076	Firmicutes	Lachnospiraceae	Lachnospiraceae_unclassified	76_Lachnospiraceae_unclassified	0	0	0	0	0	0	0	0	0	332839	529175	0	281462	171483	362191	352160	219031	462552	0	0	0	0	0	0	0	0	0	GGGGAA-TA-TTGC-A-C---AA-T-GG--GG--GA-A-A-C-C-CTG-AT-G-CA--GC-G---------A--C-GCC-G-C-G-T---G-A-G--C--GA-A-G-A-A-G-T-AT---TT-CG-G-T-A-T-G-T-A---AA-G-C-TC---------TA-TC-A-G--C-AGG----G--A-A--G---A------------------------------A-----------AA-----------------------------------------T-G-A-C-G-----G-T---A-C-CT--------G-A-C-T---A-A-G--AA--GC-C--CC-G-G-C-TAA-C-T-A-C-G-T---G-C-CA-GC-AG-C--CG--C--GG--TA-AT-…
Otu0131	Firmicutes	Lactobacillales_unclassified	Lactobacillales_unclassified	131_Lactobacillales_unclassified	0	0	0	0	0	0	0	0	0	0	506167	0	0	0	0	0	0	0	0	0	0	0	0	0	0	0	0	AGGGAA-TC-TTCG-G-C---AA-T-GG--AC--GA-A-A-G-T-CTG-AC-C-GA--GC-A---------A--C-GCC-G-C-G-T---G-A-G--T--GA-A-G-A-A-G-G-TT---TT-CG-G-A-T-C-G-T-A---AA-A-C-TC---------TG-TT-G-T--T-AGA----G--A-A--G---AA-CAAG-G---A-T-G--A-G-A----G--T-----------AA--------C--------T-----GT---T-CAT-C-CC-T-T-G-A-C-G-----G-T---A-T-CT--------A-A-C-C---A-G-A--AA--GC-C--AC-G-G-C-TAA-C-T-A-C-G-T---G-C-CA-GC-AG-C--CG--C--GG--TA-AT-…
Otu0074	Bacteroidetes	Bacteroidaceae	Bacteroides	74_Bacteroides	0	0	0	0	0	0	0	0	0	213968	322107	678542	120627	205780	310449	352160	175225	693828	0	0	0	0	0	0	0	0	0	GAGGAA-TA-TTGG-T-C---AA-T-GG--AC--GA-G-A-G-T-CTG-AA-C-CA--GC-C---------A--A-GTA-G-C-G-T---G-A-A--G--GA-T-G-A-C-T-G-CC-C-TA-TG-G-G-T-T-G-T-A---AA-C-T-TC---------TT-TT-A-T--A-CGG----G--A-A--T---AA-AGT--AT--T-C-C--A-----------C-----------GT--------G-------------------T-GGA-A-TT-T-T-G-T-A-T-----G-T---A-C-CG--------T-A-T-G---A-A-T--AA--GG-A--TC-G-G-C-TAA-C-T-C-C-G-T---G-C-CA-GC-AG-C--CG--C--GG--TA-AT-…
Otu0068	Bacteroidetes	Tannerellaceae	Parabacteroides	68_Parabacteroides	0	0	0	0	0	0	0	0	0	356613	230076	305344	321671	480153	103483	915617	700900	1.46475e+06	0	0	0	0	0	0	0	0	0	GAGGAA-TA-TTGG-T-C---AA-T-GG--CC--GA-G-A-G-G-CTG-AA-C-CA--GC-C---------A--A-GTC-G-C-G-T---G-A-A--G--GA-A-G-A-A-G-G-AT-C-TA-TG-G-T-T-T-G-T-A---AA-C-T-TC---------TT-TT-A-T--A-GGG----G--A-A--T---AA-AGTGGA-----G-G--A-----------C-----------GT--------G-------------------T-CCT-T-TT-T-T-G-T-A-T-----G-T---A-C-CC--------T-A-T-G---A-A-T--AA--GC-A--TC-G-G-C-TAA-C-T-C-C-G-T---G-C-CA-GC-AG-C--CG--C--GG--TA-AT-…
Otu0090	Bacteroidetes	Bacteroidaceae	Bacteroides	90_Bacteroides	0	0	0	0	0	0	0	82126.1	0	23774.2	92030.4	101781	361880	651637	155225	70432.1	87612.5	154184	0	0	0	0	0	0	0	0	0	GAGGAA-TA-TTGG-T-C---AA-T-GG--GC--GC-A-G-G-C-CTG-AA-C-CA--GC-C---------A--A-GTA-G-C-G-T---G-A-A--G--GA-T-G-A-C-T-G-CC-C-TA-TG-G-G-T-T-G-T-A---AA-C-T-TC---------TT-TT-A-T--A-TGG----G--A-A--T---AA-AGTT-T---T-C-C--A-----------C-----------GT--------G-------------------T-GGA-A-TT-T-T-G-T-A-T-----G-T---A-C-CA--------T-A-T-G---A-A-T--AA--GG-A--TC-G-G-C-TAA-C-T-C-C-G-T---G-C-CA-GC-AG-C--CG--C--GG--TA-AT-…
Otu0094	Firmicutes	Enterococcaceae	Enterococcus	94_Enterococcus	0	0	0	0	0	0	0	0	0	0	0	0	0	0	0	0	0	0	52875.6	17410.6	51869.1	32688.9	0	342233	86115.3	0	67161.8	AGGGAA-TC-TTCG-G-C---AA-T-GG--AC--GG-A-A-G-T-CTG-AC-C-GA--GC-A---------A--C-GCC-G-C-G-T---G-A-G--T--GA-A-G-A-A-G-G-TT---TT-CG-G-A-T-C-G-T-A---AA-A-C-TC---------TG-TT-G-T--T-AGA----G--A-A--G---AA-CAAG-G---A-C-G--T-T-A----G--T-----------AA--------C--------T-----GA---A-CGT-C-CC-C-T-G-A-C-G-----G-T---A-T-CT--------A-A-C-C---A-G-A--AA--GC-C--AC-G-G-C-TAA-C-T-A-C-G-T---G-C-CA-GC-AG-C--CG--C--GG--TA-AT-…
Otu0125	Bacteroidetes	Bacteroidaceae	Bacteroides	125_Bacteroides	0	0	0	0	0	0	0	0	0	0	0	0	0	0	0	0	0	0	0	17410.6	43224.3	0	372904	0	0	0	0	GAGGAA-TA-TTGG-T-C---AA-T-GG--GC--GA-G-A-G-C-CTG-AA-C-CA--GC-C---------A--A-GTA-G-C-G-T---G-A-A--G--GA-T-G-A-A-G-G-TT-C-TA-TG-G-A-T-T-G-T-A---AA-C-T-TC---------TT-TT-A-T--A-CGG----G--A-A--T---AA-A-AC-CT--C-C-C--A-----------C-----------GT--------G-------------------T-GGG-A-GC-T-T-G-T-A-T-----G-T---A-C-CG--------T-A-T-G---A-A-T--AA--GC-A--TC-G-G-C-TAA-C-T-C-C-G-T---G-C-CA-GC-AG-C--CG--C--GG--TA-AT-…
Otu0062	Firmicutes	Lachnospiraceae	Blautia	62_Blautia	245014	292698	802877	257635	526718	228223	1.0863e+06	410630	1.1633e+06	213968	207068	169635	723760	274373	620899	352160	131419	462552	0	0	0	0	0	0	0	0	33580.9	AGGGAA-TA-TTGC-A-C---AA-T-GG--GG--GA-A-A-C-C-CTG-AT-G-CA--GC-G---------A--C-GCC-G-C-G-T---G-A-A--G--GA-A-G-A-A-G-T-AT---CT-CG-G-T-A-T-G-T-A---AA-C-T-TC---------TA-TC-A-G--C-AGG----G--A-A--G---A------------------------------C-----------AA-----------------------------------------T-G-A-C-G-----G-T---A-C-CT--------G-A-C-T---A-A-G--AA--GC-C--CC-G-G-C-TAA-C-T-A-C-G-T---G-C-CA-GC-AG-C--CG--C--GG--TA-AT-…
Otu0071	Firmicutes	Lactobacillaceae	Lactobacillus	71_Lactobacillus	0	0	0	0	0	0	0	0	0	332839	414137	441052	160835	548747	206966	70432.1	306644	462552	0	0	0	0	0	0	0	0	0	AGGGAA-TC-TTCC-A-C---AA-T-GG--AC--GA-A-A-G-T-CTG-AT-G-GA--GC-A---------A--C-GCC-G-C-G-T---G-A-G--T--GA-A-G-A-A-G-G-GT---TT-CG-G-C-T-C-G-T-A---AA-G-C-TC---------TG-TT-G-G--T-AGT----G--A-A--G---AA-AGAT-A---G-A-G--G-T-A----G--T-----------AA--------C--------T-----GG---C-CTT-T-AT-T-T-G-A-C-G-----G-T---A-A-TT--------A-C-T-T---A-G-A--AA--GT-C--AC-G-G-C-TAA-C-T-A-C-G-T---G-C-CA-GC-AG-C--CG--C--GG--TA-AT-…
Otu0116	Bacteroidetes	Bacteroidaceae	Bacteroides	116_Bacteroides	0	36587.2	0	0	0	114111	0	164252	0	0	0	0	201044	34296.7	0	0	744706	231276	0	0	0	0	0	0	0	0	0	GAGGAA-TA-TTGG-T-C---AA-T-GG--AC--GA-G-A-G-T-CTG-AA-C-CA--GC-C---------A--A-GTA-G-C-G-T---G-A-A--G--GA-T-G-A-C-T-G-CC-C-TA-TG-G-G-T-T-G-T-A---AA-C-T-TC---------TT-TT-A-T--A-CGG----G--A-A--T---AA-AGTG-A---G-G-C--A-----------C-----------GT--------G-------------------T-GCC-T-TT-T-T-G-T-A-T-----G-T---A-C-CG--------T-A-T-G---A-A-T--AA--GG-A--TC-G-G-C-TAA-C-T-C-C-G-T---G-C-CA-GC-AG-C--CG--C--GG--TA-AT-…
Otu0124	Bacteroidetes	Bacteroidaceae	Bacteroides	124_Bacteroides	0	0	0	0	0	0	0	0	0	0	23007.6	135708	201044	548747	51741.5	0	0	0	0	0	0	0	0	0	0	0	0	GAGGAA-TA-TTGG-T-C---AA-T-GG--GC--GC-G-A-G-C-CTG-AA-C-CA--GC-C---------A--A-GTA-G-C-G-T---G-A-G--G--GA-T-G-A-A-G-G-CT-C-TA-TG-G-G-T-C-G-T-A---AA-C-C-TC---------TT-TT-A-T--A-TGG----G--A-A--T---AA-AGTT-T---T-C-C--A-----------C-----------GT--------G-------------------T-GGA-A-TT-T-T-G-T-A-T-----G-T---A-C-CA--------T-A-T-G---A-A-T--AA--GG-A--TC-G-G-C-TAA-C-T-C-C-G-T---G-C-CA-GC-AG-C--CG--C--GG--TA-AT-…
Otu0070	Firmicutes	Erysipelotrichaceae	Faecalitalea	70_Faecalitalea	190566	548808	494078	0	526718	114111	724197	82126.1	1.35718e+06	95096.7	92030.4	33927.1	40208.9	34296.7	51741.5	281728	306644	308368	0	0	0	0	0	0	0	0	0	AGGGAA-TT-TTCG-T-C---AA-T-GG--GG--GG-A-A-C-C-CTG-AA-C-GA--GC-A---------A--T-GCC-G-C-G-T---G-A-G--T--GA-A-G-A-A-G-G-TC---TT-CG-G-A-T-C-G-T-A---AA-G-C-TC---------TG-TT-G-T--A-AGT----G--A-A--G---AA-CGGT-C---A-G-T--A-G-A----G--G-----------AA--------A--------T-----GA---T-ACT-G-AA-G-T-G-A-C-G-----G-T---A-G-CT--------T-A-C-C---A-G-A--AA--GC-C--AC-G-G-C-TAA-C-T-A-C-G-T---G-C-CA-GC-AG-C--CG--C--GG--TA-AT-…
Otu0082	Firmicutes	Oscillospiraceae	Flavonifractor	82_Flavonifractor	81671.2	512221	123520	128818	87786.3	399390	796617	574883	872473	0	0	0	0	0	0	0	0	0	0	0	0	0	0	0	0	0	0	GGGGAA-TA-TTGG-G-C---AA-T-GG--GC--GC-A-A-G-C-CTG-AC-C-CA--GC-A---------A--C-GCC-G-C-G-T---G-A-A--G--GA-A-G-A-A-G-G-CT---TT-CG-G-G-T-T-G-T-A---AA-C-T-TC---------TT-TT-G-T--C-AGG----G--A-C--G---A---------------------------A--A-----------CA--------A---A----------------------------T-G-A-C-G-----G-T---A-C-CT--------G-A-C-G---A-A-T--AA--GC-C--AC-G-G-C-TAA-C-T-A-C-G-T---G-C-CA-GC-AG-C--CG--C--GG--TA-AT-…
Otu0099	Firmicutes	Erysipelatoclostridiaceae	Erysipelotrichaceae_UCG-003	99_Erysipelotrichaceae_UCG-003	0	0	0	0	0	0	0	0	0	0	0	0	0	0	0	986049	525675	848013	0	0	0	0	0	0	0	0	0	AGGGAA-TT-TTCG-G-C---AA-T-GG--GG--GA-A-A-C-C-CTG-AC-C-GA--GC-A---------A--C-GCC-G-C-G-T---G-A-A--G--GA-A-G-A-A-G-T-AA---TT-CG-T-T-A-T-G-T-A---AA-C-T-TC---------TG-TC-A-T--A-GAG----G--A-A--G---AA-CGGT-G---C-G-T--G-T-A----G--G-----------GA--------A--------T-----GA---C-ATG-C-AA-G-T-G-A-C-G-----G-T---A-C-TC--------T-A-T-A---A-G-A--AA--GC-C--AC-G-G-C-TAA-C-T-A-C-G-T---G-C-CA-GC-AG-C--CG--C--GG--TA-AT-…
Otu0078	Bacteroidetes	Bacteroidaceae	Bacteroides	78_Bacteroides	108895	146349	61759.8	128818	0	399390	579358	657009	775531	0	0	33927.1	40208.9	68593.3	0	915617	131419	539644	0	0	0	0	0	36024.5	0	0	0	GAGGAA-TA-TTGG-T-C---AA-T-GG--AC--GA-G-A-G-T-CTG-AA-C-CA--GC-C---------A--A-GTA-G-C-G-T---G-A-A--G--GA-T-G-A-C-T-G-CC-C-TA-TG-G-G-T-T-G-T-A---AA-C-T-TC---------TT-TT-A-T--A-CGG----G--A-A--T---AA-AGT--GA--G-G-C--A-----------C-----------GT--------G-------------------T-GCC-T-TT-T-T-G-T-A-T-----G-T---A-C-CG--------T-A-T-G---A-A-T--AA--GG-A--TC-G-G-C-TAA-C-T-C-C-G-T---G-C-CA-GC-AG-C--CG--C--GG--TA-AT-…
Otu0084	Bacteroidetes	Bacteroidaceae	Bacteroides	84_Bacteroides	81671.2	0	0	128818	87786.3	171167	72419.7	0	0	0	0	67854.2	201044	102890	51741.5	70432.1	0	77092.1	0	11607.1	34579.4	141652	157012	0	0	0	0	GAGGAA-TA-TTGG-T-C---AA-T-GG--GC--GC-A-G-G-C-CTG-AA-C-CA--GC-C---------A--A-GTA-G-C-G-T---G-A-A--G--GA-T-G-A-C-T-G-CC-C-TA-TG-G-G-T-T-G-T-A---AA-C-T-TC---------TT-TT-A-T--A-TGG----G--A-A--T---AA-AGT--TT--T-C-C--A-----------C-----------GT--------G-------------------T-GGA-A-TT-T-T-G-T-A-T-----G-T---A-C-CA--------T-A-T-G---A-A-T--AA--GG-A--TC-G-G-C-TAA-C-T-C-C-G-T---G-C-CA-GC-AG-C--CG--C--GG--TA-AT-…
Otu0085	Firmicutes	Oscillospiraceae	Colidextribacter	85_Colidextribacter	353909	439047	123520	257635	175573	456446	289679	164252	193883	0	0	33927.1	0	0	51741.5	0	0	0	0	0	0	0	0	0	0	0	0	GGGGAA-TA-TTGG-G-C---AA-T-GG--GC--GC-A-A-G-C-CTG-AC-C-CA--GC-A---------A--C-GCC-G-C-G-T---G-A-A--G--GA-A-G-A-A-G-G-CT---TT-CG-G-G-T-T-G-T-A---AA-C-T-TC---------TT-TT-C-T--C-AGG----G--A-C--G---A---------------------------A--G-----------CA--------A---G----------------------------T-G-A-C-G-----G-T---A-C-CT--------G-A-G-G---A-A-T--AA--GC-C--AC-G-G-C-TAA-C-T-A-C-G-T---G-C-CA-GC-AG-C--CG--C--GG--TA-AT-…
Otu0101	Bacteroidetes	Bacteroidaceae	Bacteroides	101_Bacteroides	0	0	123520	386453	790077	741725	144839	82126.1	0	0	23007.6	0	80417.7	34296.7	0	70432.1	0	0	0	0	0	0	0	0	0	0	0	GAGGAA-TA-TTGG-T-C---AA-T-GG--AC--GA-G-A-G-T-CTG-AA-C-CA--GC-C---------A--A-GTA-G-C-G-T---G-A-A--G--GA-T-G-A-C-T-G-CC-C-TA-TG-G-G-T-T-G-T-A---AA-C-T-TC---------TT-TT-A-T--A-CGG----G--A-A--T---AA-AGTT-A---G-C-C--A-----------C-----------GT--------G-------------------T-GGC-T-TT-T-T-G-T-A-T-----G-T---A-C-CG--------T-A-T-G---A-A-T--AA--GG-A--TC-G-G-C-TAA-C-T-C-C-G-T---G-C-CA-GC-AG-C--CG--C--GG--TA-AT-…
Otu0117	Bacteroidetes	Bacteroidaceae	Bacteroides	117_Bacteroides	0	0	0	0	0	57055.7	72419.7	82126.1	96941.4	23774.2	23007.6	0	281462	445857	103483	0	0	77092.1	0	5803.53	0	0	0	0	0	0	0	GAGGAA-TA-TTGG-T-C---AA-T-GG--AC--GA-G-A-G-T-CTG-AA-C-CA--GC-C---------A--A-GTA-G-C-G-T---G-A-A--G--GA-T-G-A-C-T-G-CC-C-TA-TG-G-G-T-T-G-T-A---AA-C-T-TC---------TT-TT-A-T--A-TGG----G--A-A--T---AA-AGTT-T---T-C-C--A-----------C-----------GT--------G-------------------T-GGA-A-TT-T-T-G-T-A-T-----G-T---A-C-CA--------T-A-T-G---A-A-T--AA--GG-A--TC-G-G-C-TAA-C-T-C-C-G-T---G-C-CA-GC-AG-C--CG--C--GG--TA-AT-…
Otu0119	Proteobacteria	Morganellaceae	Proteus	119_Proteus	0	0	0	0	0	0	0	0	0	213968	299099	0	0	34296.7	0	281728	87612.5	0	0	0	0	0	0	0	0	0	0	GGGGAA-TA-TTGC-A-C---AA-T-GG--GC--GC-A-A-G-C-CTG-AT-G-CA--GC-C---------A--T-GCC-G-C-G-T---G-T-A--T--GA-A-G-A-A-G-G-CC---TT-AG-G-G-T-T-G-T-A---AA-G-T-AC---------TT-TC-A-G--C-GGG----G--A-G--G---AA--GGT-G---A-T-A--A-G-G----T--T-----------AA--------T---A----C-----CC---T-TAT-C-AA-T-T-G-A-C-G-----T-T---A-C-CC--------G-C-A-G---A-A-G--AA--GC-A--CC-G-G-C-TAA-C-T-C-C-G-T---G-C-CA-GC-AG-C--CG--C--GG--TA-AT-…
Otu0134	Bacteroidetes	Bacteroidaceae	Bacteroides	134_Bacteroides	27223.7	0	0	0	0	0	0	0	0	23774.2	69022.8	0	40208.9	34296.7	51741.5	0	0	1.0022e+06	0	0	0	0	0	0	0	0	0	GAGGAA-TA-TTGG-T-C---AA-T-GG--GC--GA-G-A-G-C-CTG-AA-C-CA--GC-C---------A--A-GTA-G-C-G-T---G-A-A--G--GA-T-G-A-A-G-G-CT-C-TA-TG-G-G-T-C-G-T-A---AA-C-T-TC---------TT-TT-A-T--A-TAA----G--A-A--T---AA-AGTG-C---A-G-T--A-----------T-----------GT--------A-------------------T-ACT-G-TT-T-T-G-T-A-T-----G-T---A-T-TA--------T-A-T-G---A-A-T--AA--GG-A--TC-G-G-C-TAA-C-T-C-C-G-T---G-C-CA-GC-AG-C--CG--C--GG--TA-AT-…
Otu0073	Firmicutes	Lachnospiraceae	Lachnospiraceae_unclassified	73_Lachnospiraceae_unclassified	136119	182936	741117	257635	175573	114111	362099	164252	96941.4	23774.2	0	33927.1	0	34296.7	51741.5	70432.1	87612.5	77092.1	26437.8	58035.3	69158.8	10896.3	78506.2	36024.5	0	0	167904	GGGGAA-TA-TTGC-A-C---AA-T-GG--GG--GA-A-A-C-C-CTG-AT-G-CA--GC-G---------A--C-GCC-G-C-G-T---G-A-A--G--GA-T-G-A-A-G-T-AT---TT-CG-G-T-A-T-G-T-A---AA-C-T-TC---------TA-TC-A-G--C-AGG----G--A-A--G---A------------------------------A-----------AA-----------------------------------------T-G-A-C-G-----G-T---A-C-CT--------G-A-C-T---A-A-G--AA--GC-C--CC-G-G-C-TAA-C-T-A-C-G-T---G-C-CA-GC-AG-C--CG--C--GG--TA-AT-…
Otu0089	Bacteroidetes	Bacteroidaceae	Bacteroides	89_Bacteroides	0	0	0	0	0	0	0	82126.1	0	23774.2	69022.8	67854.2	442298	411560	569157	0	43806.2	77092.1	26437.8	0	0	0	0	0	0	0	0	GAGGAA-TA-TTGG-T-C---AA-T-GG--GC--GC-A-G-G-C-CTG-AA-C-CA--GC-C---------A--A-GTA-G-C-G-T---G-A-A--G--GA-T-G-A-A-G-G-CT-C-TA-TG-G-G-T-C-G-T-A---AA-C-T-TC---------TT-TT-A-T--A-TGG----G--A-A--T---AA-AGTT-T---T-C-C--A-----------C-----------GT--------G-------------------T-GGA-A-TT-T-T-G-T-A-T-----G-T---A-C-CA--------T-A-T-G---A-A-T--AA--GG-A--TC-G-G-C-TAA-C-T-C-C-G-T---G-C-CA-GC-AG-C--CG--C--GG--TA-AT-…
Otu0100	Bacteroidetes	Bacteroidaceae	Bacteroides	100_Bacteroides	245014	182936	741117	128818	351145	57055.7	72419.7	246378	0	0	0	0	0	0	0	0	0	0	0	0	0	0	0	0	0	0	0	GAGGAA-TA-TTGG-T-C---AA-T-GG--GC--GC-G-A-G-C-CTG-AA-C-CA--GC-C---------A--A-GTA-G-C-G-T---G-A-A--G--GA-T-G-A-C-T-G-CC-C-TA-TG-G-G-T-T-G-T-A---AA-C-T-TC---------TT-TT-G-T--C-CGG----G--A-A--T---AA-AACC-G---C-C-T--A-----------C-----------GT--------G-------------------T-AGG-C-GC-T-T-G-T-A-T-----G-T---ACC-GG--------T-A-C-G---A-A-T--AA--GC-A--TC-G-G-C-TAA-C-T-C-C-G-T---G-C-CA-GC-AG-C--CG--C--GG--TA-AT-…
Otu0168	Bacteroidetes	Bacteroidaceae	Bacteroides	168_Bacteroides	0	0	0	0	0	0	0	0	0	0	0	0	0	0	0	0	0	0	0	0	0	0	0	216147	0	0	0	GAGGAA-TA-TTGG-T-C---AA-T-GG--GC--GA-G-A-G-C-CTG-AA-C-CA--GC-C---------A--A-GTA-G-C-G-T---G-A-A--G--GA-T-G-A-C-T-G-CC-C-TA-TG-G-G-T-T-G-T-A---AA-C-T-TC---------TT-TT-A-T--A-AAG----G--A-A--T---AA-AGTC-G---G-G-T--A-----------T-----------GG--------A-------------------T-ACC-C-GT-T-T-G-C-A-T-----G-T---A-C-TT--------T-A-T-G---A-A-T--AA--GG-A--TC-G-G-C-TAA-C-T-C-C-G-T---G-C-CA-GC-AG-C--CG--C--GG--TA-AT-…
Otu0083	Firmicutes	Lactobacillales_unclassified	Lactobacillales_unclassified	83_Lactobacillales_unclassified	0	0	0	0	0	0	0	0	0	47548.4	0	67854.2	40208.9	171483	51741.5	0	0	77092.1	96938.5	58035.3	69158.8	21792.6	39253.1	90061.3	43057.7	140348	67161.8	AGGGAA-TC-TTCG-G-C---AA-T-GG--AC--GA-A-A-G-T-CTG-AC-C-GA--GC-A---------A--C-GCC-G-C-G-T---G-A-G--T--GA-A-G-A-A-G-G-TT---TT-CG-G-A-T-C-G-T-A---AA-A-C-TC---------TG-TT-G-T--T-AGA----G--A-A--G---AA-CAAG-G---A-T-G--A-G-A----G--T-----------AA--------C--------T-----GT---T-CAT-C-CC-T-T-G-A-C-G-----G-T---A-T-CT--------A-A-C-C---A-G-A--AA--GC-C--AC-G-G-C-TAA-C-T-A-C-G-T---G-C-CA-GC-AG-C--CG--C--GG--TA-AT-…
Otu0098	Bacteroidetes	Bacteroidales_unclassified	Bacteroidales_unclassified	98_Bacteroidales_unclassified	54447.5	0	123520	0	175573	0	579358	0	193883	0	0	0	40208.9	0	0	211296	481869	462552	0	0	0	0	0	0	0	0	0	GAGGAA-TA-TTGG-T-C---AA-T-GG--GC--GT-A-A-G-C-CTG-AA-C-CA--GC-C---------A--A-GTC-G-C-G-T---G-A-G--G--GA-T-G-A-A-G-G-TT-C-TA-TG-G-A-T-C-G-T-A---AA-C-C-TC---------TT-TT-A-T--A-AGG----G--A-A--T---AA-AGTG-C---G-G-G--A-----------C-----------GT--------G-------------------T-CCC-G-TT-T-T-G-T-A-T-----G-T---A-C-CT--------T-A-T-G---A-A-T--AA--GG-A--TC-G-G-C-TAA-C-T-C-C-G-T---G-C-CA-GC-AG-C--CG--C--GG--TA-AT-…
Otu0108	Bacteroidetes	Bacteroidaceae	Bacteroides	108_Bacteroides	27223.7	73174.4	0	128818	87786.3	57055.7	0	82126.1	0	0	46015.2	33927.1	0	102890	51741.5	211296	481869	385460	0	0	0	0	0	0	0	0	0	GAGGAA-TA-TTGG-T-C---AA-T-GG--AC--GA-G-A-G-T-CTG-AA-C-CA--GC-C---------A--A-GTA-G-C-G-T---G-A-A--G--GA-T-G-A-C-T-G-CC-C-TA-TG-G-G-T-T-G-T-A---AA-C-T-TC---------TT-TT-A-T--A-CGG----G--A-A--T---AA-AGTG-A---G-G-C--A-----------C-----------GT--------G-------------------T-GCC-T-TT-T-T-G-T-A-T-----G-T---A-C-CG--------T-A-T-G---A-A-T--AA--GG-A--TC-G-G-C-TAA-C-T-C-C-G-T---G-C-CA-GC-AG-C--CG--C--GG--TA-AT-…
Otu0115	Bacteroidetes	Bacteroidaceae	Bacteroides	115_Bacteroides	299461	146349	185279	128818	263359	228223	144839	0	96941.4	23774.2	0	0	0	0	0	0	0	0	0	0	0	0	0	18012.3	0	0	0	GAGGAA-TA-TTGG-T-C---AA-T-GG--GC--GA-G-A-G-C-CTG-AA-C-CA--GC-C---------A--A-GTA-G-C-G-T---G-A-A--G--GA-T-G-A-C-T-G-CC-C-TA-TG-G-G-T-T-G-T-A---AA-C-T-TC---------TT-TT-A-T--A-AAG----G--A-A--T---AA-AGTC-G---G-G-T--A-----------T-----------GC--------A-------------------T-ACC-C-GT-T-T-G-C-A-T-----G-T---A-C-TT--------T-A-T-G---A-A-T--AA--GG-A--TC-G-G-C-TAA-C-T-C-C-G-T---G-C-CA-GC-AG-C--CG--C--GG--TA-AT-…
Otu0120	Bacteroidetes	Bacteroidaceae	Bacteroides	120_Bacteroides	0	0	0	0	0	0	0	0	0	0	23007.6	101781	80417.7	34296.7	155225	140864	481869	231276	17625.2	0	0	0	0	0	0	0	33580.9	GAGGAA-TA-TTGG-T-C---AA-T-GG--AC--GA-G-A-G-T-CTG-AA-C-CA--GC-C---------A--A-GTA-G-C-G-T---G-A-A--G--GA-T-G-A-C-T-G-CC-C-TA-TG-G-G-T-T-G-T-A---AA-C-T-TC---------TT-TT-A-T--A-TGG----G--A-A--T---AA-AGTT-T---T-C-C--A-----------C-----------GT--------G-------------------T-GGA-A-TT-T-T-G-T-A-T-----G-T---A-C-CA--------T-A-T-G---A-A-T--AA--GG-A--TC-G-G-C-TAA-C-T-C-C-G-T---G-C-CA-GC-AG-C--CG--C--GG--TA-AT-…
Otu0088	Firmicutes	Clostridiaceae	Clostridium_sensu_stricto_1	88_Clostridium_sensu_stricto_1	0	0	0	128818	175573	114111	144839	574883	969414	23774.2	92030.4	33927.1	40208.9	34296.7	206966	140864	87612.5	308368	0	11607.1	0	0	0	0	0	0	0	GGGGAA-TA-TTGC-A-C---AA-T-GG--GG--GA-A-A-C-C-CTG-AT-G-CA--GC-A---------A--C-GCC-G-C-G-T---G-A-G--T--GA-T-G-A-C-G-G-CC---TT-CG-G-G-T-T-G-T-A---AA-G-C-TC---------TG-TC-T-T--T-GGG----G--A-C--G---A------------------------------T-----------AA-----------------------------------------T-G-A-C-G-----G-T---A-C-CC--------A-A-G-G---A-G-G--AA--GC-C--AC-G-G-C-TAA-C-T-A-C-G-T---G-C-CA-GC-AG-C--CG--C--GG--TA-AT-…
Otu0093	Firmicutes	Lachnospiraceae	Lachnospiraceae_unclassified	93_Lachnospiraceae_unclassified	217790	329285	370559	0	0	0	724197	164252	678590	0	0	0	0	0	0	0	0	0	0	0	0	0	0	0	0	0	0	GGGGAA-TA-TTGC-A-C---AA-T-GG--GG--GA-A-A-C-C-CTG-AT-G-CA--GC-A---------A--C-GCC-G-C-G-T---G-A-A--G--GA-A-G-A-A-G-G-CT---TT-CG-G-G-T-C-G-T-A---AA-C-T-TC---------TA-TC-A-A--TAGGGAC--G--A-A--G---A------------------------------A-----------AG-----------------------------------------T-G-A-C-G-----G-T---A-C-CT--------A-A-A-T---A-A-G--AA--GC-C--CC-G-G-C-TAA-C-T-A-C-G-T---G-C-CA-GC-AG-C--CG--C--GG--TA-AT-…
Otu0097	Actinobacteriota	Eggerthellaceae	Gordonibacter	97_Gordonibacter	0	0	0	644088	790077	570557	651778	82126.1	387766	0	0	0	0	0	0	0	0	0	0	0	0	0	0	0	0	0	0	GGGGAA-TT-TTGC-G-C---AA-T-GG--GG--GG-A-A-C-C-CTG-AC-G-CA--GC-A---------A--C-GCC-G-C-G-T---G-C-G--G--GA-T-G-A-A-G-G-CC---TT-CG-G-G-T-T-G-T-A---AA-C-C-GC---------TT-TC-A-G--C-AGG----G--A-A--G---A------------------------------T-----------AG--------T----------------------------------G-A-C-G-----G-T---A-C-CT--------G-C-A-G---A-A-G--AA--GC-C--CC-G-G-C-TAA-C-T-A-C-G-T---G-C-CA-GC-AG-C--CG--C--GG--TA-AT-…
Otu0111	Firmicutes	Clostridiaceae	Sarcina	111_Sarcina	0	0	0	0	0	0	0	0	0	0	0	0	0	0	0	0	0	0	0	40624.7	86448.6	0	39253.1	0	129173	280697	302228	GGGGAA-TA-TTGC-A-C---AA-T-GG--GG--GA-A-A-C-C-CTG-AT-G-CA--GC-A---------A--C-GCC-G-C-G-T---G-A-G--T--GA-T-G-A-C-G-G-TC---TT-CG-G-A-T-T-G-T-A---AA-G-C-TC---------TG-TC-T-T--T-AGG----G--A-C--G---A------------------------------T-----------AA-----------------------------------------T-G-A-C-G-----G-T---A-C-CT--------A-A-G-G---A-G-G--AA--GC-C--AC-G-G-C-TAA-C-T-A-C-G-T---G-C-CA-GC-AG-C--CG--C--GG--TA-AT-…
Otu0122	Firmicutes	Erysipelatoclostridiaceae	Erysipelotrichaceae_UCG-003	122_Erysipelotrichaceae_UCG-003	0	0	0	0	0	0	0	0	0	0	0	0	0	0	0	633889	350450	770921	0	0	0	0	0	0	0	0	0	AGGGAA-TT-TTCG-G-C---AA-T-GG--GG--GA-A-A-C-C-CTG-AC-C-GA--GC-A---------A--C-GCC-G-C-G-T---G-A-A--G--GA-A-G-A-A-G-T-AA---TT-CG-T-T-A-T-G-T-A---AA-C-T-TC---------TG-TC-A-T--A-GA-----G--G-A--A---GA-ACG-GTG--C-G-T--G-T-A----G--G-----------GA--------A--------T-----GA---C-AT-GC-AA-G-T-G-A-C-G-----G-T---A-C-TC--------T-A-T-A---A-G-A--AA--GC-C--AC-G-G-C-TAA-C-T-A-C-G-T---G-C-CA-GC-AG-C--CG--C--GG--TA-AT-…
Otu0142	Bacteroidetes	Bacteroidaceae	Bacteroides	142_Bacteroides	0	0	0	0	0	0	0	0	0	0	0	0	0	0	0	0	0	0	0	11607.1	0	54481.6	196265	0	0	0	0	GAGGAA-TA-TTGG-T-C---AA-T-GG--GC--GC-A-G-G-C-CTG-AA-C-CA--GC-C---------A--A-GTA-G-C-G-T---G-A-A--G--GA-T-G-A-A-G-G-TT-C-TA-CG-G-A-T-T-G-T-A---AA-C-T-TC---------CT-TT-A-T--A-CGG----G--A-A--T---AA-AACC-T---C-C-C--A-----------C-----------GT--------G-------------------T-GGG-A-GC-T-T-G-T-A-T-----G-T---A-C-CG--------T-A-T-G---A-A-T--AA--GC-A--TC-G-G-C-TAA-C-T-C-C-G-T---G-C-CA-GC-AG-C--CG--C--GG--TA-AT-…
Otu0144	Firmicutes	Firmicutes_unclassified	Firmicutes_unclassified	144_Firmicutes_unclassified	0	0	0	0	0	0	0	0	0	23774.2	46015.2	0	0	34296.7	0	0	43806.2	0	88125.9	0	0	10896.3	0	0	0	0	0	AGGGAA-TC-TTCG-G-C---AA-T-GG--AC--GA-A-A-G-T-CTG-AC-C-GA--GC-A---------A--C-GCC-G-C-G-T---G-A-G--T--GA-A-G-A-A-G-G-TT---TT-CG-G-A-T-C-G-T-A---AA-A-C-TC---------TG-TT-G-T--T-AGA----G--A-A--G---AA-CAAG-G---A-T-G--A-G-A----G--T-----------AA--------C--------T-----GT---T-CAT-C-CC-T-T-G-A-C-G-----G-T---A-T-CT--------A-A-C-C---A-G-A--AA--GC-C--AC-G-G-C-TAA-C-T-A-C-G-T---G-C-CA-GC-AG-C--CG--C--GG--TA-AT-…
Otu0154	Bacteroidetes	Bacteroidaceae	Bacteroides	154_Bacteroides	27223.7	0	0	0	87786.3	570557	0	0	0	0	0	67854.2	0	0	0	0	0	0	0	0	0	0	0	0	0	0	0	GAGGAA-TA-TTGG-T-C---AA-T-GG--GC--GC-A-G-G-C-CTG-AA-C-CA--GC-C---------A--A-GTA-G-C-G-T---G-A-A--G--GA-T-G-A-C-T-G-CC-C-TA-TG-G-G-T-T-G-T-A---AA-C-T-TC---------TT-TT-A-T--A-TGG----G--A-A--T---AA-AGTT-T---T-C-C--A-----------C-----------GT--------G-------------------T-GGA-A-TT-T-T-G-T-A-T-----G-T---A-C-CA--------T-A-T-G---A-A-T--AA--GG-A--TC-G-G-C-TAA-C-T-C-C-G-T---G-C-CA-GC-AG-C--CG--C--GG--TA-AT-…
Otu0079	Firmicutes	Enterococcaceae	Enterococcaceae_unclassified	79_Enterococcaceae_unclassified	27223.7	0	61759.8	0	0	0	0	82126.1	0	71322.5	92030.4	67854.2	80417.7	0	155225	70432.1	43806.2	77092.1	79313.3	40624.7	51869.1	43585.3	39253.1	72049	129173	421045	235066	AGGGAA-TC-TTCG-G-C---AA-T-GG--AC--GC-A-A-G-T-CTG-AC-C-GA--GC-A---------A--C-GCC-G-C-G-T---G-A-G--T--GA-A-G-A-A-G-G-TT---TT-CG-G-A-T-C-G-T-A---AA-A-C-TC---------TG-TT-G-T--T-AGA----G--A-A--G---AA-CAAG-G---A-T-G--A-G-A----G--T-----------AG--------A---A----T-----GT---T-CAT-C-CC-T-T-G-A-C-G-----G-T---A-T-CT--------A-A-C-C---A-G-A--AA--GC-C--AC-G-G-C-TAA-C-T-A-C-G-T---G-C-CA-GC-AG-C--CG--C--GG--TA-AT-…
Otu0080	Firmicutes	Streptococcaceae	Streptococcus	80_Streptococcus	108895	109762	0	0	87786.3	0	0	164252	0	166419	207068	305344	40208.9	274373	258708	140864	262837	308368	0	0	0	0	0	0	0	0	0	AGGGAA-TC-TTCG-G-C---AA-T-GG--GG--GC-A-A-C-C-CTG-AC-C-GA--GC-A---------A--C-GCC-G-C-G-T---G-A-G--T--GA-A-G-A-A-G-G-TT---TT-CG-G-A-T-C-G-T-A---AA-G-C-TC---------TG-TT-G-T--A-AGT----C--A-A--G---AA-CGGG-T---G-T-G--A-G-A----G--T-----------GG--------A---A----A-----GT---T-CAC-A-CT-G-T-G-A-C-G-----G-T---A-G-CT--------T-A-C-C---A-G-A--AA--GG-G--AC-G-G-C-TAA-C-T-A-C-G-T---G-C-CA-GC-AG-C--CG--C--GG--TA-AT-…
Otu0112	Firmicutes	Lachnospiraceae	Lachnospiraceae_unclassified	112_Lachnospiraceae_unclassified	0	0	0	0	0	0	0	0	96941.4	118871	207068	0	80417.7	137187	0	211296	306644	154184	0	0	0	0	0	0	0	0	0	GGGGAA-TA-TTGC-A-C---AA-T-GG--GG--GA-A-A-C-C-CTG-AT-G-CA--GC-G---------A--C-GCC-G-C-G-T---G-A-G--T--GA-A-G-A-A-G-T-AT---TT-CG-G-T-A-T-G-T-A---AA-G-C-TC---------TA-TC-A-G--C-AGG----G--A-A--G---A------------------------------A-----------AG-----------------------------------------T-G-A-C-G-----G-T---A-C-CT--------G-A-A-T---A-A-G--AA--GC-C--CC-G-G-C-TAA-C-T-A-C-G-T---G-C-CA-GC-AG-C--CG--C--GG--TA-AT-…
Otu0087	Firmicutes	Lactobacillales_unclassified	Lactobacillales_unclassified	87_Lactobacillales_unclassified	27223.7	0	0	0	0	0	0	0	0	0	138046	33927.1	80417.7	0	51741.5	70432.1	0	0	8812.59	46428.2	51869.1	43585.3	19626.5	126086	86115.3	140348	167904	AGGGAA-TC-TTCG-G-C---AA-T-GG--AC--GA-A-A-G-T-CTG-AC-C-GA--GC-A---------A--C-GCC-G-C-G-T---G-A-G--T--GA-A-G-A-A-G-G-TT---TT-CG-G-A-T-C-G-T-A---AA-A-C-TC---------TG-TT-G-T--T-AGA----G--A-A--G---AA-CAAG-G---A-T-G--A-G-A----G--T-----------AA--------C--------T-----GT---T-CAT-C-CC-T-T-G-A-C-G-----G-T---A-T-CT--------A-A-C-C---A-G-A--AA--GC-C--AC-G-G-C-TAA-C-T-A-C-G-T---G-C-CA-GC-AG-C--CG--C--GG--TA-AT-…
Otu0091	Firmicutes	Lactobacillales_unclassified	Lactobacillales_unclassified	91_Lactobacillales_unclassified	0	0	0	0	0	0	0	0	0	0	0	67854.2	40208.9	274373	206966	70432.1	131419	77092.1	26437.8	29017.6	43224.3	65377.9	78506.2	0	86115.3	0	0	AGGGAA-TC-TTCG-G-C---AA-T-GG--GG--GC-A-A-C-C-CTG-AC-C-GA--GC-A---------A--C-GCC-G-C-G-T---G-A-G--T--GA-A-G-A-A-G-G-TT---TT-CG-G-A-T-C-G-T-A---AA-A-C-TC---------TG-TT-G-T--T-AGA----G--A-A--G---AA-CAAG-G---A-T-G--A-G-A----G--T-----------AA--------C--------T-----GT---T-CAT-C-CC-T-T-G-A-C-G-----G-T---A-T-CT--------A-A-C-C---A-G-A--AA--GC-C--AC-G-G-C-TAA-C-T-A-C-G-T---G-C-CA-GC-AG-C--CG--C--GG--TA-AT-…
Otu0092	Proteobacteria	Enterobacteriaceae	Escherichia-Shigella	92_Escherichia-Shigella	27223.7	73174.4	0	128818	87786.3	57055.7	0	0	0	0	46015.2	0	160835	68593.3	51741.5	0	0	0	70500.8	17410.6	43224.3	0	39253.1	72049	0	280697	134324	GGGGAA-TA-TTGC-A-C---AA-T-GG--GC--GC-A-A-G-C-CTG-AT-G-CA--GC-C---------A--T-GCC-G-C-G-T---G-T-A--T--GA-A-G-A-A-G-G-CC---TT-CG-G-G-T-T-G-T-A---AA-G-T-AC---------TT-TC-A-G--C-GGG----G--A-G--G---AA--GGG-A---G-T-A--A-A-G----T--T-----------AA--------T---A----C-----CT---T-TGC-T-CA-T-T-G-A-C-G-----T-T---A-C-CC--------G-C-A-G---A-A-G--AA--GC-A--CC-G-G-C-TAA-C-T-C-C-G-T---G-C-CA-GC-AG-C--CG--C--GG--TA-AT-…
Otu0104	Firmicutes	Selenomonadaceae	Megamonas	104_Megamonas	0	0	0	0	87786.3	114111	144839	246378	0	0	23007.6	33927.1	40208.9	0	0	70432.1	87612.5	0	17625.2	0	0	43585.3	39253.1	144098	43057.7	140348	67161.8	GGGGAA-TC-TTCC-G-C---AA-T-GG--GC--GA-A-A-G-C-CTG-AC-G-GA--GC-A---------A--C-GCC-G-C-G-T---G-A-A--C--GA-T-G-A-A-G-G-TC---TT-AG-G-A-T-C-G-T-A---AA-G-T-TC---------TG-TT-G-T--T-AGG----G--A-C--G---AA--GGG-T---A-A-G--A-T-T----CA-T-----------AA--------T---A----A-----GG---T-TTT-T-AT-T-T-G-A-C-G-----G-T---A-C-CT--------A-A-C-G---A-G-G--AA--GC-C--AC-G-G-C-TAA-C-T-A-C-G-T---G-C-CA-GC-AG-C--CG--C--GG--TA-AT-…
Otu0123	Firmicutes	Lactobacillales_unclassified	Lactobacillales_unclassified	123_Lactobacillales_unclassified	0	0	0	128818	0	0	0	0	0	0	0	0	0	0	51741.5	140864	43806.2	77092.1	17625.2	0	8644.86	32688.9	19626.5	0	258346	0	268647	AGGGAA-TT-TTCG-G-C---AA-T-GG--GG--GA-A-A-C-C-CTG-AC-C-GA--GC-A---------A--C-GCC-G-C-G-T---G-A-A--G--GA-A-G-A-A-G-G-TT---TT-CG-G-A-T-C-G-T-A---AA-A-C-TC---------TG-TT-G-T--T-AGA----G--A-A--G---AA-CAAG-G---A-T-G--A-G-A----G--T-----------AG--------A---A----T-----GT---T-CAT-C-CC-T-T-G-A-C-G-----G-T---A-T-CT--------A-A-C-C---A-G-A--AA--GC-C--AC-G-G-C-TAA-C-T-A-C-G-T---G-C-CA-GC-AG-C--CG--C--GG--TA-AT-…
Otu0136	Bacteroidetes	Bacteroidaceae	Bacteroides	136_Bacteroides	0	73174.4	494078	0	438931	0	144839	0	0	0	0	0	40208.9	0	0	0	87612.5	0	0	0	0	0	0	0	0	0	0	GAGGAA-TA-TTGG-T-C---AA-T-GG--GC--GC-G-A-G-C-CTG-AA-C-CA--GC-C---------A--A-GTA-G-C-G-T---G-A-A--G--GA-T-G-A-C-T-G-CC-C-TA-TG-G-G-T-T-G-T-A---AA-C-T-TC---------TT-TT-A-T--A-CGG----G--A-A--T---AA-AGTT-A---G-C-C--A-----------C-----------GT--------G-------------------T-GGC-T-TT-T-T-G-T-A-T-----G-T---A-C-CG--------T-A-T-G---A-A-T--AA--GG-A--TC-G-G-C-TAA-C-T-C-C-G-T---G-C-CA-GC-AG-C--CG--C--GG--TA-AT-…
Otu0150	Firmicutes	Clostridiaceae	Clostridium_sensu_stricto_1	150_Clostridium_sensu_stricto_1	0	0	0	0	0	0	0	0	0	0	23007.6	0	0	0	51741.5	70432.1	0	0	70500.8	0	0	21792.6	0	0	86115.3	0	0	GGGGAA-TA-TTGC-A-C---AA-T-GG--GG--GA-A-A-C-C-CTG-AT-G-CA--GC-A---------A--C-GCC-G-C-G-T---G-A-G--T--GA-TG--A-C-G-GC-C---TT-CG-G-G-T-T-G-T-A---AA-G-C-TC---------TG-TC-T-T--C-AGG----G--A-C--G---A------------------------------T-----------AA-----------------------------------------T-G-A-C-G-----G-T---A-C-CT--------G-A-G-G---A-G-G--AA--GC-C--AC-G-G-C-TAA-C-T-A-C-G-T---G-C-CA-GC-AG-C--CG--C--GG--TA-AT-…
Otu0162	Firmicutes	Lachnospiraceae	Lachnospiraceae_unclassified	162_Lachnospiraceae_unclassified	0	73174.4	0	0	87786.3	0	72419.7	0	775531	0	0	0	0	0	0	70432.1	0	0	0	0	0	0	0	0	0	0	0	GGGGAA-TA-TTGC-A-C---AA-T-GG--GG--GA-A-A-C-C-CTG-AT-G-CA--GC-A---------A--C-GCC-G-C-G-T---G-A-G--T--GA-A-G-A-A-G-T-AT---TT-CG-G-T-A-T-G-T-A---AA-G-C-TC---------TA-TC-A-G--C-AGG----G--A-A--G---A------------------------------A----------ACA-----------------------------------------A-G-A-C-G-----G-T---A-C-CT--------G-A-C-T---A-A-G--AA--GC-C--CC-G-G-C-TAA-C-T-A-C-G-T---G-C-CA-GC-AG-C--CG--C--GG--TA-AT-…
Otu0174	Firmicutes	Lactobacillales_unclassified	Lactobacillales_unclassified	174_Lactobacillales_unclassified	0	0	0	0	0	0	0	0	0	0	0	0	40208.9	0	0	0	0	77092.1	0	46428.2	0	10896.3	0	0	0	0	0	AGGGAA-TC-TTCG-G-C---AA-T-GG--AC--GA-A-A-G-T-CTG-GC-C-GA--GC-A---------A--C-GCC-G-C-G-T---G-A-G--T--GA-A-G-A-A-G-G-TT---CT-CG-G-A-T-C-G-T-A---AA-A-C-TC---------TG-TT-G-T--T-AGA----G--A-A--G---AA-CAAG-G---A-T-G--A-G-A----G--T-----------AA--------C--------T-----GT---T-CAT-C-CC-T-T-G-A-C-G-----G-T---A-T-CT--------A-G-C-C---A-G-A--AA--GC-C--AC-G-G-C-TAA-C-T-A-C-G-T---G-C-CA-GC-AG-C--CG--C--GG--TA-AT-…
Otu0178	Bacteroidetes	Bacteroidaceae	Bacteroides	178_Bacteroides	0	0	0	0	0	0	0	0	0	0	0	0	0	0	0	0	350450	231276	0	0	0	0	0	0	0	0	0	GAGGAA-TA-TTGG-T-C---AA-T-GG--AC--GA-G-A-G-T-CTG-AA-C-CA--GC-C---------A--A-GTA-G-C-G-T---G-A-A--G--GA-T-G-A-C-T-G-CC-C-TA-TG-G-G-T-T-G-T-A---AA-C-T-TC---------TT-TT-A-T--A-CGG----G--A-A--T---AA-AGTG-A---G-G-C--A-----------C-----------GT--------G-------------------T-CCC-G-TT-T-T-G-T-A-T-----G-T---A-C-CT--------T-A-T-G---A-A-T--AA--GG-A--TC-G-G-C-TAA-C-T-C-C-G-T---G-C-CA-GC-AG-C--CG--C--GG--TA-AT-…
Otu0217	Bacteroidetes	Tannerellaceae	Parabacteroides	217_Parabacteroides	0	0	0	0	0	0	0	657009	0	0	0	0	0	0	0	0	0	0	0	0	0	0	0	0	0	0	0	GAGGAA-TA-TTGG-T-C---AA-T-GG--AC--GA-G-A-G-T-CTG-AA-C-CA--GC-C---------A--A-GTA-G-C-G-T---G-A-A--G--GA-T-G-A-C-T-G-CC-C-TA-TG-G-G-T-T-G-T-A---AA-C-T-TC---------TT-TT-A-T--A-CGG----G--A-A--T---AA-AGTT-A-----G-GC-A-----------C-----------GT--------G-------------------T-GCC-T-TT-T-T-G-T-A-T-----G-T---A-C-CG--------T-A-T-G---A-A-T--AA--GG-A--TC-G-G-C-TAA-C-T-C-C-G-T---G-C-CA-GC-AG-C--CG--C--GG--TA-AT-…
Otu0096	Firmicutes	Lactobacillales_unclassified	Lactobacillales_unclassified	96_Lactobacillales_unclassified	0	0	0	0	0	0	0	0	0	47548.4	161053	169635	80417.7	0	103483	70432.1	175225	231276	8812.59	5803.53	25934.6	0	39253.1	18012.3	86115.3	0	100743	GGGGAA-TA-TTGC-A-C---AA-T-GG--GG--GA-A-A-C-C-CTG-AT-G-CA--GC-G---------A--C-GCC-G-C-G-T---G-A-G--T--GA-A-G-A-A-G-G-TT---TT-CG-G-A-T-C-G-T-A---AA-A-C-TC---------TG-TT-G-T--T-AGA----G--A-A--G---AA-CAAG-G---A-T-G--A-G-A----G--T-----------AA--------C--------T-----GT---T-CAT-C-CC-T-T-G-A-C-G-----G-T---A-T-CT--------A-A-C-C---A-G-A--AA--GC-C--AC-G-G-C-TAA-C-T-A-C-G-T---G-C-CA-GC-AG-C--CG--C--GG--TA-AT-…
Otu0102	Bacteroidetes	Bacteroidaceae	Bacteroides	102_Bacteroides	0	0	0	128818	0	114111	217259	164252	96941.4	0	46015.2	33927.1	201044	171483	362191	0	87612.5	231276	0	0	0	0	0	0	0	0	0	GAGGAA-TA-TTGG-T-C---AA-T-GG--AC--GC-G-A-G-T-CTG-AA-C-CA--GC-C---------A--A-GTA-G-C-G-T---G-A-A--G--GA-T-G-A-C-T-G-CC-C-TA-TG-G-G-C-T-G-T-A---AA-C-T-TC---------TT-TT-A-T--A-TGG----G--A-A--T---AA-AGTT-T---T-C-C--A-----------C-----------GT--------G-------------------T-GGA-A-CT-T-T-G-T-A-T-----G-T---A-C-CA--------T-A-T-G---A-A-T--AA--GG-A--TC-G-G-C-TAA-C-T-C-C-G-T---G-C-CA-GC-AG-C--CG--C--GG--TA-AT-…
Otu0118	Bacteroidetes	Bacteroidaceae	Bacteroides	118_Bacteroides	190566	182936	61759.8	515270	263359	171167	72419.7	82126.1	290824	0	0	0	0	0	51741.5	0	0	0	0	0	0	0	0	0	0	0	0	GAGGAA-TA-TTGG-T-C---AA-T-GG--AC--GA-G-A-G-T-CTG-AA-C-CA--GC-C---------A--A-GTA-G-C-G-T---G-A-A--G--GA-T-G-A-C-T-G-CC-C-TA-TG-G-G-T-T-G-T-A---AA-C-T-TC---------TT-TT-A-T--A-CGG----G--A-A--T---AA-AGTG-G---T-C-C--A-----------C-----------GT--------G-------------------T-GGA-C-TT-T-T-G-T-A-T-----G-T---A-C-CG--------T-A-T-G---A-A-T--AA--GG-A--TC-G-G-C-TAA-C-T-C-C-G-T---G-C-CA-GC-AG-C--CG--C--GG--TA-AT-…
Otu0126	Bacteroidetes	Bacteroidaceae	Bacteroides	126_Bacteroides	0	0	0	0	0	0	0	0	0	0	115038	135708	201044	240077	103483	70432.1	43806.2	0	0	0	0	0	0	0	0	0	0	GAGGAA-TA-TTGG-T-C---AA-T-GG--GC--GA-G-A-G-C-CTG-AA-C-CA--GC-C---------A--A-GTA-G-C-G-T---G-A-A--G--GA-T-G-A-A-G-G-CT-C-TA-TG-G-G-T-C-G-T-A---AA-C-T-TC---------TT-TT-A-T--A-TGG----G--A-A--T---AA-AGTT-T---T-C-C--A-----------C-----------GT--------G-------------------T-GGA-A-TT-T-T-G-T-A-T-----G-T---A-C-CA--------T-A-T-G---A-A-T--AA--GG-A--TC-G-G-C-TAA-C-T-C-C-G-T---G-C-CA-GC-AG-C--CG--C--GG--TA-AT-…
Otu0128	Firmicutes	Lachnospiraceae	Lachnospiraceae_unclassified	128_Lachnospiraceae_unclassified	54447.5	73174.4	185279	128818	263359	114111	217259	82126.1	678590	0	0	0	0	0	0	0	0	0	0	0	0	0	0	0	0	0	0	GGGGAA-TA-TTGC-A-C---AA-T-GG--GC--GA-A-A-G-C-CTG-AT-G-CA--GC-G---------A--C-GCC-G-C-G-T---G-A-G--T--GA-A-G-A-A-G-T-AT---TT-CG-G-T-A-T-G-T-A---AA-G-C-TC---------TA-TC-A-G--C-AGG----T--A-A--G---A------------------------------A-----------AA-----------------------------------------T-G-A-C-G-----G-T---A-C-CT--------G-A-C-T---A-A-G--AA--GC-C--CC-G-G-C-TAA-C-T-A-C-G-T---G-C-CA-GC-AG-C--CG--C--GG--TA-AT-…
Otu0132	Bacteroidetes	Bacteroidaceae	Bacteroides	132_Bacteroides	0	0	0	0	0	0	0	0	0	0	0	0	0	0	0	0	0	0	0	23214.1	34579.4	76274.2	117759	0	43057.7	0	0	GAGGAA-TA-TTGG-T-C---AA-T-GG--GC--GC-A-G-G-C-CTG-AA-C-CA--GC-C---------A--A-GTA-G-C-G-T---G-A-A--G--GA-T-G-A-C-T-G-CC-C-TA-TG-G-G-T-T-G-T-A---AA-C-T-TC---------TT-TT-A-T--A-CGG----G--A-A--T---AA-A-AC-CT--C-C-C--A-----------C-----------GT--------G-------------------T-GGG-A-GC-T-T-G-T-A-T-----G-T---A-C-CG--------T-A-T-G---A-A-T--AA--GC-A--TC-G-G-C-TAA-C-T-C-C-G-T---G-C-CA-GC-AG-C--CG--C--GG--TA-AT-…
Otu0152	Firmicutes	Erysipelatoclostridiaceae	Erysipelatoclostridium	152_Erysipelatoclostridium	0	0	0	0	0	0	289679	82126.1	193883	0	0	0	0	0	0	0	43806.2	0	0	0	0	0	0	0	0	0	235066	GGGGAA-TA-TTGC-A-C---AA-T-GG--GG--GA-A-A-C-C-CTG-AT-G-CA--GC-G---------A--C-GCC-G-C-G-T---G-A-A--G--GA-T-G-A-A-G-G-TT---TT-CG-G-A-T-T-G-T-A---AA-C-T-TC---------TG-TT-A-T--A-AAG----G--A-A--G---AA-CGGC-G---G-C-T--A-C-A----G--G-----------AA--------A--------T-----GG---T-AGC-C-GA-G-T-G-A-C-G-----G-T---A-C-TT--------T-A-T-T---A-G-A--AA--GC-C--AC-G-G-C-TAA-C-T-A-C-G-T---G-C-CA-GC-AG-C--CG--C--GG--TA-AT-…
Otu0153	Bacteroidetes	Bacteroidaceae	Bacteroides	153_Bacteroides	0	0	0	0	0	0	0	0	0	0	0	0	0	0	0	0	0	0	0	0	8644.86	65377.9	137386	0	0	0	0	GAGGAA-TA-TTGG-T-C---AA-T-GG--GC--GC-A-G-G-C-CTG-AA-C-CA--GC-C---------A--A-GTA-G-C-G-T---G-A-A--G--GA-T-G-A-C-T-G-CC-C-TA-TG-G-G-T-T-G-T-A---AA-C-T-TC---------TT-TT-A-T--A-CGG----G--A-A--T---AA-AACC-T---C-C-C--A-----------C-----------GT--------G-------------------T-GGG-A-GC-T-T-G-T-A-T-----G-T---A-C-CG--------T-A-T-G---A-A-T--AA--GC-A--TC-G-G-C-TAA-C-T-C-C-G-T---G-C-CA-GC-AG-C--CG--C--GG--TA-AT-…
Otu0170	Bacteroidetes	Bacteroidaceae	Bacteroides	170_Bacteroides	54447.5	0	0	0	0	399390	0	246378	0	0	0	0	0	0	0	0	0	0	0	0	0	0	0	0	0	0	0	GAGGAA-TA-TTGG-T-C---AA-T-GG--AC--GA-G-A-G-T-CTG-AA-C-CA--GC-C---------A--A-GTA-G-C-G-T---G-A-A--G--GA-T-G-A-C-T-G-CC-C-TA-TG-G-G-T-T-G-T-A---AA-C-T-TC---------TT-TT-A-T--A-CGG----G--A-A--T---AA-AGT--TA--G-G-C--A-----------C-----------GT--------G-------------------T-GCC-T-TT-T-T-G-T-A-T-----G-T---A-C-CG--------T-A-T-G---A-A-T--AA--GG-A--TC-G-G-C-TAA-C-T-C-C-G-T---G-C-CA-GC-AG-C--CG--C--GG--TA-AT-…
Otu0196	Bacteroidetes	Bacteroidaceae	Bacteroides	196_Bacteroides	0	0	0	0	0	0	0	0	0	0	0	0	0	0	0	70432.1	0	0	0	0	8644.86	0	137386	0	0	0	0	GAGGAA-TA-TTGG-T-C---AA-T-GG--GC--GC-A-G-G-C-CTG-AA-C-CA--GC-C---------A--A-GTA-G-C-G-T---G-A-A--G--GA-T-G-A-C-T-G-CC-C-TA-TG-G-G-T-T-G-T-A---AA-C-T-TC---------TC-TT-A-T--A-TGG----G--A-A--T---AA-AGTC-T---T-C-C--A-----------C-----------GT--------G-------------------T-GGT-A-TT-T-T-G-T-A-T-----G-C---A-C-CA--------T-A-T-G---A-A-T--AA--GG-A--TC-G-G-C-CAA-C-T-C-C-G-T---G-C-CA-GC-AG-C--CG--C--GG--TA-AT-…
Otu0197	Bacteroidetes	Bacteroidaceae	Bacteroides	197_Bacteroides	0	0	432318	0	87786.3	0	0	0	96941.4	0	0	0	0	0	0	0	0	0	0	0	0	0	0	0	0	0	0	GAGGAA-TA-TTGG-T-C---AA-T-GG--GC--GC-G-A-G-C-CTG-AA-C-CA--GC-C---------A--A-GTA-G-C-G-T---G-A-A--G--GA-T-G-A-C-T-G-CC-C-TA-TG-G-G-T-T-G-T-A---AA-C-T-TC---------TT-TT-G-T--C-CGG----G--A-A--T---AA-AACC-G---C-C-T--A-----------C-----------GT--------G-------------------T-AGG-C-GC-T-T-G-T-A-T-----G-T---A-CCGG--------T-A-C-G---A-A-T--AA--GC-A--TC-G-G-C-TAA-C-T-C-C-G-T---G-C-CA-GC-AG-C--CG--C--GG--TA-AT-…
Otu0105	Firmicutes	Selenomonadaceae	Megamonas	105_Megamonas	108895	0	61759.8	0	87786.3	57055.7	72419.7	82126.1	0	23774.2	0	33927.1	40208.9	0	0	0	0	154184	0	11607.1	8644.86	54481.6	117759	54036.8	43057.7	0	67161.8	GGGGAA-TC-TTCC-G-C---AA-T-GG--GC--GA-A-A-G-C-CTG-AC-G-GA--GC-A---------A--C-GCC-G-C-G-T---G-A-A--C--GA-T-G-A-A-G-G-TC---TT-AG-G-A-T-C-G-T-A---AA-G-T-TC---------TG-TT-G-T--T-AGG----G--A-C--G---AA-GGGT-A---A-GAA--T-C-A----T--A-----------AT--------A---A----------GG---T-TTT-T-AT-T-T-G-A-C-G-----G-T---A-C-CT--------A-A-C-G---A-G-G--AA--GC-C--AC-G-G-C-TAA-C-T-A-C-G-T---G-C-CA-GC-AG-C--CG--C--GG--TA-AT-…
Otu0114	Firmicutes	Lachnospiraceae	Lachnospiraceae_unclassified	114_Lachnospiraceae_unclassified	0	36587.2	61759.8	0	0	0	0	0	0	118871	92030.4	0	201044	68593.3	51741.5	211296	262837	231276	0	0	0	0	0	0	0	0	0	GGGGAA-TA-TTGC-A-C---AA-T-GG--GG--GA-A-A-C-C-CTG-AT-G-CA--GC-G---------A--C-GCC-G-C-G-T---G-A-G--C--GA-A-G-A-A-G-T-AT---TT-CG-G-T-A-T-G-T-A---AA-G-C-TC---------TA-TC-A-G--C-AGG----G--A-A--G---A------------------------------A-----------AA-----------------------------------------T-G-A-C-G-----G-T---A-C-CT--------G-A-C-T---A-A-G--AA--GC-C--CC-G-G-C-TAA-C-T-A-C-G-T---G-C-CA-GC-AG-C--CG--C--GG--TA-AT-…
Otu0127	Bacteroidetes	Bacteroidaceae	Bacteroides	127_Bacteroides	54447.5	73174.4	61759.8	772906	526718	171167	144839	164252	0	0	0	0	40208.9	0	0	0	0	0	0	0	0	0	0	0	0	0	0	GAGGAA-TA-TTGG-T-C---AA-T-GG--GC--GC-A-G-G-C-CTG-AA-C-CA--GC-C---------A--A-GTA-G-C-G-T---G-A-A--G--GA-T-G-A-C-T-G-CC-C-TA-TG-G-G-T-T-G-T-A---AA-C-T-TC---------TT-TT-A-T--A-TGG----G--A-A--T---AA-AGT--TT--T-C-C--A-----------C-----------GT--------G-------------------T-GGA-A-TT-T-T-G-T-A-T-----G-T---A-C-CA--------T-A-T-G---A-A-T--AA--GG-A--TC-G-G-C-TAA-C-T-C-C-G-T---G-C-CA-GC-AG-C--CG--C--GG--TA-AT-…
Otu0129	Firmicutes	Lactobacillaceae	Ligilactobacillus	129_Ligilactobacillus	0	0	0	0	0	0	0	0	0	23774.2	23007.6	67854.2	80417.7	137187	103483	422593	131419	154184	0	0	0	0	0	0	0	0	0	AGGGAA-TC-TTCC-A-C---AA-T-GG--GC--GA-A-A-G-C-CTG-AT-G-GA--GC-A---------A--C-GCC-G-C-G-T---G-G-G--T--GA-A-G-A-A-G-G-TC---TT-CG-G-A-T-C-G-T-A---AA-A-C-CC---------TG-TT-G-T--T-AGA----G--A-A--G---AA-AGTG-C---G-T-G--A-G-A----G--T-----------AA--------C--------T-----GT---T-CAC-G-TT-T-C-G-A-C-G-----G-T---A-T-CT--------A-A-C-C---A-G-A--AA--GC-C--AC-G-G-C-TAA-C-T-A-C-G-T---G-C-CA-GC-AG-C--CG--C--GG--TA-AT-…
Otu0130	Firmicutes	Lachnospiraceae	Lachnospiraceae_unclassified	130_Lachnospiraceae_unclassified	108895	73174.4	370559	0	0	0	0	82126.1	0	0	69022.8	0	0	0	0	0	0	77092.1	8812.59	0	17289.7	10896.3	0	18012.3	0	0	0	GGGGAA-TA-TTGC-A-C---AA-T-GG--GG--GA-A-A-C-C-CTG-AT-G-CA--GC-G---------A--C-GCC-G-C-G-T---G-A-G--T--GA-A-G-A-A-G-T-AT---CT-CG-G-T-A-T-G-T-A---AA-G-C-TC---------TA-TC-A-G--C-AGG----G--A-A--G---A------------------------------A-----------AA-----------------------------------------T-G-A-C-G-----G-T---A-C-CT--------G-A-C-T---A-A-G--AA--GC-C--CC-G-G-C-TAA-C-T-A-C-G-T---G-C-CA-GC-AG-C--CG--C--GG--TA-AT-…
Otu0140	Firmicutes	Lachnospiraceae	Lachnospiraceae_unclassified	140_Lachnospiraceae_unclassified	0	0	0	0	0	0	0	0	0	0	0	33927.1	0	0	0	0	43806.2	0	8812.59	0	8644.86	21792.6	39253.1	18012.3	43057.7	280697	201485	GGGGAA-TA-TTGC-A-C---AA-T-GG--GG--GA-A-A-C-C-CTG-AT-G-CA--GC-G---------A--C-GCC-G-C-G-T---G-A-G--T--GA-A-G-A-A-G-T-AT---CT-CG-G-T-A-T-G-T-A---AA-G-C-TC---------TA-TC-A-G--C-AGG----G--A-A--G---A------------------------------A-----------AA-----------------------------------------T-G-A-C-G-----G-T---A-C-CT--------G-A-C-T---A-A-G--AA--GC-C--CC-G-G-C-TAA-C-T-A-C-G-T---G-C-CA-GC-AG-C--CG--C--GG--TA-AT-…
Otu0143	Actinobacteriota	Coriobacteriaceae	Collinsella	143_Collinsella	163342	0	0	0	0	171167	0	0	0	0	0	0	0	0	0	0	0	0	8812.59	0	25934.6	21792.6	0	18012.3	43057.7	0	0	GGGGAA-TC-TTGC-G-C---AA-T-GG--GG--GG-A-A-C-C-CTG-AC-G-CA--GC-G---------A--CGCC--G-C-G-T---G-C-G--G--GA-C-G-A-A-G-G-CC---CT-CG-G-G-T-C-G-T-A---AA-C-C-GC---------TT-TC-A-G--C-AGG----G--A-T--G---A------------------------------G-----------AC--------A--------------------------------A-G-A-C-G-----G-T---A-C-CT--------G-C-A-G---A-A-G--AA--GC-C--CC-G-G-C-TAA-C-T-A-C-G-T---G-C-CA-GC-AG-C--CG--C--GG--TA-AT-…
Otu0177	Firmicutes	Erysipelatoclostridiaceae	Erysipelotrichaceae_UCG-003	177_Erysipelotrichaceae_UCG-003	0	0	0	0	0	0	0	0	0	0	0	0	0	0	0	422593	175225	77092.1	0	0	0	0	0	0	0	0	0	AGGGAA-TT-TTCG-G-C---AA-T-GG--GG--GA-A-A-C-C-CTG-AC-C-GA--GC-A---------A--C-GCC-G-C-G-T---G-A-A--G--GA-A-G-A-A-G-T-AA---T--TC-G-T-T-A-T-G-T---AA-C-T-TC---------TG-TC-A-T--A-GAG----G--A-A--G---AA-CGGT-G---C-G-T--G-T-A----G--G-----------GA--------A--------T------G---A-CATGC-AA-G-T-G-A-C-G-----G-T---A-C-TC--------T-A-T-A---A-G-A--AA--GC-C--AC-G-G-C-TAA-C-T-A-C-G-T---G-C-CA-GC-AG-C--CG--C--GG--TA-AT-…
Otu0215	Bacteroidetes	Bacteroidaceae	Bacteroides	215_Bacteroides	0	0	0	0	0	0	0	0	0	0	138046	0	0	34296.7	0	0	0	0	0	0	0	0	0	18012.3	0	0	0	GAGGAA-TA-TTGG-T-C---AA-T-GG--GC--GC-T-A-G-C-CTG-AA-C-CA--GC-C---------A--A-GTA-G-C-G-T---G-A-A--G--GA-T-G-A-A-G-G-CT-C-TA-TG-G-G-T-C-G-T-A---AA-C-T-TC---------TT-TT-A-T--A-TAA----G--A-A--T---AA-AGTG-C---A-G-T--A-----------T-----------GT--------A-------------------T-ACT-G-TT-T-T-G-T-A-T-----G-T---A-T-TA--------T-A-T-G---A-A-T--AA--GG-A--TC-G-G-C-TAA-C-T-C-C-G-T---G-C-CA-GC-AG-C--CG--C--GG--TA-AT-…

## Sheet: 16S Sequencing relative
					Donor A	Donor A	Donor A	Donor A	Donor A	Donor A	Donor A	Donor A	Donor A	Donor B	Donor B	Donor B	Donor B	Donor B	Donor B	Donor B	Donor B	Donor B	Donor C	Donor C	Donor C	Donor C	Donor C	Donor C	Donor C	Donor C	Donor C
					Blank	Blank	Blank	Biolex MB40	Biolex MB40	Biolex MB40	Beta-S	Beta-S	Beta-S	Blank	Blank	Blank	Biolex MB40	Biolex MB40	Biolex MB40	Beta-S	Beta-S	Beta-S	Blank	Blank	Blank	Biolex MB40	Biolex MB40	Biolex MB40	Beta-S	Beta-S	Beta-S
					Rp 1	Rp 2	Rp 3	Rp 1	Rp 2	Rp 3	Rp 1	Rp 2	Rp 3	Rp 1	Rp 2	Rp 3	Rp 1	Rp 2	Rp 3	Rp 1	Rp 2	Rp 3	Rp 1	Rp 2	Rp 3	Rp 1	Rp 2	Rp 3	Rp 1	Rp 2	Rp 3
					48h	48h	48h	48h	48h	48h	48h	48h	48h	48h	48h	48h	48h	48h	48h	48h	48h	48h	48h	48h	48h	48h	48h	48h	48h	48h	48h
OTU	Phylum	Family	Genus	OTU																												Consensus
Otu0001	Proteobacteria	Enterobacteriaceae	Escherichia-Shigella	1_Escherichia-Shigella	0.381736	0.348018	0.422992	0.295731	0.267648	0.312245	0.179204	0.202377	0.229816	0.299188	0.273363	0.20029	0.199628	0.175499	0.22098	0.157556	0.143866	0.143783	0.389107	0.340176	0.367564	0.211677	0.185939	0.28578	0.22939	0.29229	0.232381	GGGGAA-TA-TTGC-A-C---AA-T-GG--GC--GC-A-A-G-C-CTG-AT-G-CA--GC-C---------A--T-GCC-G-C-G-T---G-T-A--T--GA-A-G-A-A-G-G-CC---TT-CG-G-G-T-T-G-T-A---AA-G-T-AC---------TT-TC-A-G--C-GGG----G--A-G--G---AA--GGG-A---G-T-A--A-A-G----T--T-----------AA--------T---A----C-----CT---T-TGC-T-CA-T-T-G-A-C-G-----T-T---A-C-CC--------G-C-A-G---A-A-G--AA--GC-A--CC-G-G-C-TAA-C-T-C-C-G-T---G-C-CA-GC-AG-C--CG--C--GG--TA-AT-…
Otu0003	Bacteroidetes	Bacteroidaceae	Bacteroides	3_Bacteroides	0.0182872	0.022562	0.0182324	0.159927	0.164843	0.170225	0.0361136	0.0441836	0.0373798	0.00977964	0.00951684	0.0101149	0.0968351	0.109309	0.0938214	0.0170902	0.0184624	0.0182611	4.5635e-05	0.243619	0.169854	0.404832	0.41404	0.00138728	0.250926	0	0	GAGGAA-TA-TTGG-T-C---AA-T-GG--GC--GC-A-G-G-C-CTG-AA-C-CA--GC-C---------A--A-GTA-G-C-G-T---G-A-A--G--GA-T-G-A-C-T-G-CC-C-TA-TG-G-G-T-T-G-T-A---AA-C-T-TC---------TT-TT-A-T--A-TGG----G--A-A--T---AA-AGTT-T---T-C-C--A-----------C-----------GT--------G-------------------T-GGA-A-TT-T-T-G-T-A-T-----G-T---A-C-CA--------T-A-T-G---A-A-T--AA--GG-A--TC-G-G-C-TAA-C-T-C-C-G-T---G-C-CA-GC-AG-C--CG--C--GG--TA-AT-…
Otu0002	Firmicutes	Enterococcaceae	Enterococcus	2_Enterococcus	0.00151408	0.000796892	0.000939814	8.67754e-05	0.000382354	0.000461315	0.000424152	0.000475412	0.00058292	0.230292	0.279295	0.341862	0.228138	0.240828	0.275627	0.125264	0.120066	0.115644	0.385479	0.286916	0.297903	0.129983	0.119014	0.212572	0.219063	0.238162	0.233767	AGGGAA-TC-TTCG-G-C---AA-T-GG--AC--GA-A-A-G-T-CTG-AC-C-GA--GC-A---------A--C-GCC-G-C-G-T---G-A-G--T--GA-A-G-A-A-G-G-TT---TT-CG-G-A-T-C-G-T-A---AA-A-C-TC---------TG-TT-G-T--T-AGA----G--A-A--G---AA-CAAG-G---A-T-G--A-G-A----G--T-----------AA--------C--------T-----GT---T-CAT-C-CC-T-T-G-A-C-G-----G-T---A-T-CT--------A-A-C-C---A-G-A--AA--GC-C--AC-G-G-C-TAA-C-T-A-C-G-T---G-C-CA-GC-AG-C--CG--C--GG--TA-AT-…
Otu0004	Bacteroidetes	Bacteroidaceae	Bacteroides	4_Bacteroides	0.0533475	0.0583474	0.0438329	0.103089	0.10878	0.0975682	0.0265398	0.0317338	0.0288546	0.221045	0.217625	0.224164	0.306569	0.30147	0.256884	0.131281	0.132609	0.128856	0	0	0	0	0	0.166156	0	0	0	GAGGAA-TA-TTGG-T-C---AA-T-GG--GC--GA-G-A-G-C-CTG-AA-C-CA--GC-C---------A--A-GTA-G-C-G-T---G-A-A--G--GA-T-G-A-C-T-G-CC-C-TA-TG-G-G-T-T-G-T-A---AA-C-T-TC---------TT-TT-A-T--A-AAG----G--A-A--T---AA-AGTC-G---G-G-T--A-----------T-----------GG--------A-------------------T-ACC-C-GT-T-T-G-C-A-T-----G-T---A-C-TT--------T-A-T-G---A-A-T--AA--GG-A--TC-G-G-C-TAA-C-T-C-C-G-T---G-C-CA-GC-AG-C--CG--C--GG--TA-AT-…
Otu0006	Firmicutes	Erysipelatoclostridiaceae	Erysipelatoclostridium	6_Erysipelatoclostridium	0.000946298	0.00184281	0.00263148	0.00121486	0.00224633	0.0016146	0.145999	0.164106	0.156113	0	0.000100974	0	5.31915e-05	2.00272e-05	0	0.0137298	0.0106504	0.0141789	0.00549902	0.00310905	0.00339972	0.00626522	0.00598622	0.00589595	0.146167	0.190107	0.270012	AGGGAA-TT-TTCG-G-C---AA-T-GG--GG--GA-A-A-C-C-CTG-AC-C-GA--GC-A---------A--C-GCC-G-C-G-T---G-A-A--G--GA-A-G-A-A-G-G-TT---TT-CG-G-A-T-T-G-T-A---AA-C-T-TC---------TG-TT-A-T--A-AAG----G--A-A--G---AA-CGGC-G---G-C-T--A-C-A----G--G-----------AA--------A--------T-----GG---T-AGC-C-GA-G-T-G-A-C-G-----G-T---A-C-TT--------T-A-T-T---A-G-A--AA--GC-C--AC-G-G-C-TAA-C-T-A-C-G-T---G-C-CA-GC-AG-C--CG--C--GG--TA-AT-…
Otu0005	Bacteroidetes	Bacteroidaceae	Bacteroides	5_Bacteroides	0.040265	0.0431069	0.0305628	0.0347969	0.043684	0.0376631	0.131518	0.135166	0.089624	0.02144	0.0198415	0.0174036	0.0243883	0.0249139	0.0241938	0.205626	0.219341	0.232752	0	0	0	0	0	0.00312139	0	0	0	GAGGAA-TA-TTGG-T-C---AA-T-GG--AC--GA-G-A-G-T-CTG-AA-C-CA--GC-C---------A--A-GTA-G-C-G-T---G-A-A--G--GA-T-G-A-C-T-G-CC-C-TA-TG-G-G-T-T-G-T-A---AA-C-T-TC---------TT-TT-A-T--A-CGG----G--A-A--T---AA-AGT--GA--G-G-C--A-----------C-----------GT--------G-------------------T-GCC-T-TT-T-T-G-T-A-T-----G-T---A-C-CG--------T-A-T-G---A-A-T--AA--GG-A--TC-G-G-C-TAA-C-T-C-C-G-T---G-C-CA-GC-AG-C--CG--C--GG--TA-AT-…
Otu0009	Bacteroidetes	Tannerellaceae	Parabacteroides	9_Parabacteroides	0.0250059	0.0249527	0.0226683	0.0230823	0.0286288	0.0278766	0.109795	0.075026	0.095016	0.00683321	0.00600798	0.00687963	0.0117553	0.0131979	0.013609	0.120271	0.13011	0.118043	0	0	0	0	0	0	0	0	0	GAGGAA-TA-TTGG-T-C---AA-T-GG--GC--GT-A-A-G-C-CTG-AA-C-CA--GC-C---------A--A-GTC-G-C-G-T---G-A-G--G--GA-T-G-A-A-G-G-TT-C-TA-TG-G-A-T-C-G-T-A---AA-C-C-TC---------TT-TT-A-T--A-AGG----G--A-A--T---AA-AGTG-CG----G-G--A-----------C-----------GT--------G-------------------T-CCC-G-TT-T-T-G-T-A-T-----G-T---A-C-CT--------T-A-T-G---A-A-T--AA--GG-A--TC-G-G-C-TAA-C-T-C-C-G-T---G-C-CA-GC-AG-C--CG--C--GG--TA-AT-…
Otu0011	Bacteroidetes	Bacteroidaceae	Bacteroides	11_Bacteroides	2.36574e-05	0	0	0	0	0	0	0	0	0	0	0	0	0	0	0	0	0	0.0284534	0.0270982	0.020179	0.0797242	0.1	0.144624	0.0386902	0.0690019	0.113205	GAGGAA-TA-TTGG-T-C---AA-T-GG--GC--GA-G-A-G-C-CTG-AA-C-CA--GC-C---------A--A-GTA-G-C-G-T---G-A-A--G--GA-T-G-A-A-G-G-TT-C-TA-TG-G-A-T-T-G-T-A---AA-C-T-TC---------TT-TT-A-T--A-CGG----G--A-A--T---AA-A-AC-CT--C-C-C--A-----------C-----------GT--------G-------------------T-GGG-A-GC-T-T-G-T-A-T-----G-T---A-C-CG--------T-A-T-G---A-A-T--AA--GC-A--TC-G-G-C-TAA-C-T-C-C-G-T---G-C-CA-GC-AG-C--CG--C--GG--TA-AT-…
Otu0008	Actinobacteriota	Eggerthellaceae	Eggerthella	8_Eggerthella	0.0692217	0.104144	0.0854855	0.0428671	0.0346509	0.045143	0.0973127	0.0612093	0.0724643	0.0802119	0.0717423	0.105797	0.0165957	0.0151806	0.00414952	0.0125136	0.0138771	0.015363	0	0	0	0	0	0	0	0	0	GGGGAA-TT-TTGC-G-C---AA-T-GG--GG--GA-A-A-C-C-CTG-AC-G-CA--GC-A---------A--C-GCC-G-C-G-T---G-C-G--G--GA-C-G-A-C-G-G-CC---TT-CG-G-G-T-T-G-T-A---AA-C-C-GC---------TT-TC-A-G--C-AGG----G--A-A--G---A------------------------------A-----------AT--------T--------------------------------C-G-A-C-G-----G-T---A-C-CT--------G-C-A-G---A-A-G--AA--GC-T--CC-G-G-C-TAA-C-T-A-C-G-T---G-C-CA-GC-AG-C--CG--C--GG--TA-AT-…
Otu0007	Firmicutes	Selenomonadaceae	Megamonas	7_Megamonas	0.0356281	0.0258492	0.0277433	0.0524991	0.0411987	0.0408923	0.0363559	0.0560986	0.0518071	0.0336332	0.0238047	0.0177755	0.0208777	0.0164223	0.0175476	0.0230429	0.026711	0.019009	0.0203988	0.0148386	0.01917	0.0952642	0.0717916	0.100376	0.0276504	0.0204189	0.0230972	GGGGAA-TC-TTCC-G-C---AA-T-GG--GC--GA-A-A-G-C-CTG-AC-G-GA--GC-A---------A--C-GCC-G-C-G-T---G-A-A--C--GA-T-G-A-A-G-G-TC---TT-AG-G-A-T-C-G-T-A---AA-G-T-TC---------TG-TT-G-T--T-AGG----G--A-C--G---AA-GGGT-A---A-G-A--A-T-C----A--T-----------AA--------T---A----A-----GG---T-TTT-T-AT-T-T-G-A-C-G-----G-T---A-C-CT--------A-A-C-G---A-G-G--AA--GC-C--AC-G-G-C-TAA-C-T-A-C-G-T---G-C-CA-GC-AG-C--CG--C--GG--TA-AT-…
Otu0017	Firmicutes	Erysipelatoclostridiaceae	Erysipelotrichaceae_UCG-003	17_Erysipelotrichaceae_UCG-003	0	0	0	0	0	0	0	0	7.28651e-05	3.1345e-05	2.52436e-05	0	5.31915e-05	0.000120163	7.03309e-05	0.093708	0.0826075	0.0793394	0	0	0	0	0	0	0	0	0	AGGGAA-TT-TTCG-G-C---AA-T-GG--GG--GA-A-A-C-C-CTG-AC-C-GA--GC-A---------A--C-GCC-G-C-G-T---G-A-A--G--GA-A-G-A-A-GTA-AT---T--CG-T-T-A-T-G-T-A---AA-C-T-TC---------TG-TC-A-T--A-GAG----G--A-A--G---AA-CGGT-G---C-G-T--G-T-A----G--G-----------GA--------A--------T------G---A-CATGC-AA-G-T-G-A-C-G-----G-T---A-C-TC--------T-A-T-A---A-G-A--AA--GC-C--AC-G-G-C-TAA-C-T-A-C-G-T---G-C-CA-GC-AG-C--CG--C--GG--TA-AT-…
Otu0014	Bacteroidetes	Bacteroidaceae	Bacteroides	14_Bacteroides	0.0673054	0.0788176	0.0578174	0.0308053	0.0389046	0.033709	0.0243282	0.0257317	0.0256849	0.000470175	0.000201949	0	5.31915e-05	0	0	0	0.000169825	0	0	0	0	0	0	0	0	0	0	GAGGAA-TA-TTGG-T-C---AA-T-GG--GC--GC-G-A-G-C-CTG-AA-C-CA--GC-C---------A--A-GTA-G-C-G-T---G-A-A--G--GA-T-G-A-C-T-G-CC-C-TA-TG-G-G-T-T-G-T-A---AA-C-T-TC---------TT-TT-G-T--C-CGG----G--A-A--T---AA-AACC-G---C-C-T--A-----------C-----------GT--------G-------------------T-AGG-C-GC-T-T-G-T-A-T-----G-T---A-CCGG--------T-A-C-G---A-A-T--AA--GC-A--TC-G-G-C-TAA-C-T-C-C-G-T---G-C-CA-GC-AG-C--CG--C--GG--TA-AT-…
Otu0010	Firmicutes	Lachnospiraceae	Lachnospiraceae_unclassified	10_Lachnospiraceae_unclassified	0.0695292	0.0551599	0.067817	0.0583999	0.0507575	0.0521286	0.0589875	0.049948	0.0599679	0.0101871	0.00928965	0.00312372	0.00271277	0.00286389	0.00316489	0.00240031	0.00249885	0.00221253	0.0276776	0.0176827	0.0214073	0.00642937	0.0113695	0.013815	0.0236081	0.0271959	0.0311019	GGGGAA-TA-TTGC-A-C---AA-T-GG--GG--GA-A-A-C-C-CTG-AT-G-CA--GC-G---------A--C-GCC-G-C-G-T---G-A-A--G--GA-T-G-A-A-G-T-AT---TT-CG-G-T-A-T-G-T-A---AA-C-T-TC---------TA-TC-A-G--C-AGG----G--A-A--G---A------------------------------A-----------AA-----------------------------------------T-G-A-C-G-----G-T---A-C-CT--------G-A-C-T---A-A-G--AA--GC-C--CC-G-G-C-TAA-C-T-A-C-G-T---G-C-CA-GC-AG-C--CG--C--GG--TA-AT-…
Otu0015	Bacteroidetes	Bacteroidaceae	Bacteroides	15_Bacteroides	7.09723e-05	7.47086e-05	7.51851e-05	0.000173551	9.55886e-05	3.29511e-05	9.08898e-05	2.97133e-05	0.000218595	0.0164248	0.0174686	0.0157674	0.0394681	0.0419571	0.0405106	0.0136657	0.0142895	0.0131817	0.036006	7.06601e-05	0	0	0	0	0	0	2.23594e-05	GAGGAA-TA-TTGG-T-C---AA-T-GG--GC--GA-G-A-G-C-CTG-AA-C-CA--GC-C---------A--A-GTA-G-C-G-T---G-A-A--G--GA-T-G-A-A-G-G-CT-C-TA-TG-G-G-T-C-G-T-A---AA-C-T-TC---------TT-TT-A-T--A-TGG----G--A-A--T---AA-AGTT-T---T-C-C--A-----------C-----------GT--------G-------------------T-GGA-A-TT-T-T-G-T-A-T-----G-T---A-C-CA--------T-A-T-G---A-A-T--AA--GG-A--TC-G-G-C-TAA-C-T-C-C-G-T---G-C-CA-GC-AG-C--CG--C--GG--TA-AT-…
Otu0019	Bacteroidetes	Bacteroidaceae	Bacteroides	19_Bacteroides	0	0	0	0	0	0	0	0	7.28651e-05	0.0120051	0.0119907	0.0116768	0.00523936	0.00532725	0.00485283	0.0062728	0.00616221	0.00878778	0.0452243	0	0.0316064	0	0.00865633	0	0	0	0	GAGGAA-TA-TTGG-T-C---AA-T-GG--GC--GT-T-A-G-C-CTG-AA-C-CA--GC-C---------A--A-GTA-G-C-G-T---G-A-A--G--GA-T-G-A-A-G-G-CT-C-TA-TG-G-G-T-C-G-T-A---AA-C-T-TC---------TT-TT-A-T--A-TAA----G--A-A--T---AA-AGTG-C---A-G-T--A-----------T-----------GT--------A-------------------T-ACT-G-TT-T-T-G-T-A-T-----G-T---A-T-TA--------T-A-T-G---A-A-T--AA--GG-A--TC-G-G-C-TAA-C-T-C-C-G-T---G-C-CA-GC-AG-C--CG--C--GG--TA-AT-…
Otu0016	Firmicutes	Lachnospiraceae	Lachnoclostridium	16_Lachnoclostridium	0.00224746	0.00186772	0.00281944	0.000173551	9.55886e-05	6.59022e-05	0.000848305	0.000594265	0.000619353	0.00128515	0.00148937	0.0011528	0.000292553	0.000380518	0.000351655	0.00454458	0.00410005	0.00451854	0.0221102	0.0198732	0.0206615	0.0180022	0.0397933	0.0066763	0.0201773	0.0282521	0.0357303	GGGGAA-TA-TTGC-A-C---AA-T-GG--GG--GA-A-A-C-C-CTG-AT-G-CA--GC-G---------A--C-GCC-G-C-G-T---G-A-A--G--GA-A-G-A-A-G-T-AT---TT-CG-G-T-A-T-G-T-A---AA-C-T-TC---------TA-TC-A-G--C-AGG----G--A-A--G---A------------------------------A-----------AA-----------------------------------------T-G-A-C-G-----G-T---A-C-CT--------G-A-C-T---A-A-G--AA--GC-C--CC-G-G-C-TAA-C-T-A-C-G-T---G-C-CA-GC-AG-C--CG--C--GG--TA-AT-…
Otu0013	Actinobacteriota	Coriobacteriaceae	Collinsella	13_Collinsella	0.0398864	0.0374539	0.040412	0.0170948	0.0161067	0.0196389	0.0315691	0.0264151	0.0232075	0.00200608	0.00159035	0.00178498	0.000292553	0.00036049	0.000562647	0.00054407	0.00123729	0.000405111	0.0181627	0.0190959	0.0110765	0.0106974	0.0106158	0.0156358	0.012942	0.0083612	0.0176639	GGGGAA-TC-TTGC-G-C---AA-T-GG--GG--GG-A-A-C-C-CTG-AC-G-CA--GC-G---------A--CGCC--G-C-G-T---G-C-G--G--GA-C-G-A-A-G-G-CC---CT-CG-G-G-T-C-G-T-A---AA-C-C-GC---------TT-TC-A-G--C-AGG----G--A-T--G---A------------------------------G-----------AC--------A--------------------------------A-G-A-C-G-----G-T---A-C-CT--------G-C-A-G---A-A-G--AA--GC-C--CC-G-G-C-TAA-C-T-A-C-G-T---G-C-CA-GC-AG-C--CG--C--GG--TA-AT-…
Otu0018	Bacteroidetes	Bacteroidaceae	Bacteroides	18_Bacteroides	0.0374497	0.0383753	0.0276681	0.028202	0.0341251	0.0251087	0.0239949	0.0252563	0.0189813	0.00025076	0.00035341	0.000297497	0.000239362	8.01089e-05	0.000140662	0.000480061	0.000655038	0.000405111	0	0	0	0	0	0	0	0	0	GAGGAA-TA-TTGG-T-C---AA-T-GG--AC--GA-G-A-G-T-CTG-AA-C-CA--GC-C---------A--A-GTA-G-C-G-T---G-A-A--G--GA-T-G-A-C-T-G-CC-C-TA-TG-G-G-T-T-G-T-A---AA-C-T-TC---------TT-TT-A-T--A-CGG----G--A-A--T---AA-AGT--TA--G-C-C--A-----------C-----------GT--------G-------------------T-GGC-T-TT-T-T-G-T-A-T-----G-T---A-C-CG--------T-A-T-G---A-A-T--AA--GG-A--TC-G-G-C-TAA-C-T-C-C-G-T---G-C-CA-GC-AG-C--CG--C--GG--TA-AT-…
Otu0012	Firmicutes	Lachnospiraceae	Lachnoclostridium	12_Lachnoclostridium	0.031701	0.0281154	0.0342844	0.0254252	0.0259045	0.0223408	0.0203593	0.0166691	0.0186535	0.012632	0.0142879	0.00892492	0.0118617	0.013238	0.0103386	0.0104013	0.0108445	0.0160486	0.00451787	0.007172	0.0159458	0.0176739	0.0136951	0.0158671	0.0115833	0.0164584	0.0211967	GGGGAA-TA-TTGC-A-C---AA-T-GG--GG--GA-A-A-C-C-CTG-AT-G-CA--GC-G---------A--C-GCC-G-C-G-T---G-A-G--T--GA-A-G-A-A-G-T-AT---CT-CG-G-T-A-T-G-T-A---AA-G-C-TC---------TA-TC-A-G--C-AGG----G--A-A--G---A------------------------------A-----------AA-----------------------------------------T-G-A-C-G-----G-T---A-C-CT--------G-A-C-T---A-A-G--AA--GC-C--CC-G-G-C-TAA-C-T-A-C-G-T---G-C-CA-GC-AG-C--CG--C--GG--TA-AT-…
Otu0036	Firmicutes	Veillonellaceae	Veillonella	36_Veillonella	0	0	0	0	0	0	0	0	0	0	0	0	0	0	0	0	0	0	0	0	0	0	0	0	0	0.0889808	0	GGGGAA-TC-TTCC-G-C---AA-T-GG--AC--GA-A-A-G-T-CTG-AC-G-GA--GC-A---------A--C-GCC-G-C-G-T---G-A-G--T--GA-T-G-A-C-G-G-CC---TT-CG-G-G-T-T-G-T-A---AA-G-C-TC---------TG-TT-A-A--T-CGG----G--A-C--G---AA-AGGC-C---T-T-C--T-T-G----C--G-----------AA--------T---A----G-----TG---A-GAA-G-GA-T-T-G-A-C-G-----G-T---A-C-CG--------G-A-A-T---A-G-A--AA--GC-C--AC-G-G-C-TAA-C-T-A-C-G-T---G-C-CA-GC-AG-C--CG--C--GG--TA-AT-…
Otu0024	Firmicutes	Lachnospiraceae	Lachnoclostridium	24_Lachnoclostridium	0.0132009	0.0245293	0.0179317	0.0143179	0.0134302	0.0103466	0.00721059	0.00579409	0.00746867	0.000156725	0	3.71872e-05	0	0.000400545	0.000457151	0.00124816	4.85213e-05	0.000218136	0	1.7665e-05	0	0	0	0	0	0	0	GGGGAA-TA-TTGC-A-C---AA-T-GG--GG--GA-A-A-C-C-CTG-AT-G-CA--GC-G---------A--C-GCC-G-C-G-T---G-A-G--T--GA-A-G-A-A-G-T-AT---TT-CG-G-T-A-T-G-T-A---AA-G-C-TC---------TA-TC-A-G--C-AGG----G--A-A--G---A------------------------------G-----------AA-----------------------------------------T-G-A-C-G-----G-T---A-C-CT--------G-A-C-T---A-A-G--AA--GC-C--CC-G-G-C-TAA-C-T-A-C-G-T---G-C-CA-GC-AG-C--CG--C--GG--TA-AT-…
Otu0023	Fusobacteriota	Fusobacteriaceae	Fusobacterium	23_Fusobacterium	0	0.0104592	0	0.025512	0.0405774	0.0240214	0.00393856	0.019581	0.017014	0	0	0	0	0	0	0	0	0	0	0	0	0	0	0	0	0	0	GGGGAA-TA-TTGG-A-C---AA-T-GG--ACC-AA-A-A-G-T-CTG-AT-C-CA--GC-A---------A--T-TCT-G-T-G-T---G-C-A--C--GA-T-G-A-C-G-G-TC---TT-AG-G-A-T-T-G-T-A---AA-G-T-GC---------TT-TC-A-A--T-CGG----G--A-A--A---AA-----------------------------G-----------AA--------A------------------------------G-T-G-A-T-G-----G-T---A-C-CG--------A-T-A-G---A-A-G--AA--GC-G--AC-G-G-C-TAA-A-T-A-C-G-T---G-C-CA-GC-AG-C--CG--C--GG--TA-AT-…
Otu0025	Firmicutes	Lachnospiraceae	Lachnoclostridium	25_Lachnoclostridium	0.018784	0.014095	0.015225	0.00668171	0.00473164	0.00603005	0.00660466	0.00677462	0.00790586	0.00382409	0.00222144	0.00178498	0.00164894	0.00284387	0.00151211	0.000640082	0.000897644	0.000747897	0	0	0	0	0	0	0	0	2.23594e-05	GGGGAA-TA-TTGC-A-C---AA-T-GG--GC--GA-A-A-G-C-CTG-AT-G-CA--GC-G---------A--C-GCC-G-C-G-T---G-A-G--T--GA-A-G-A-A-G-T-AT---TT-CG-G-T-A-T-G-T-A---AA-G-C-TC---------TA-TC-A-G--C-AGG----G--A-A--G---A------------------------------A-----------AA-----------------------------------------T-G-A-C-G-----G-T---A-C-CT--------G-A-C-T---A-A-G--AA--GC-C--CC-G-G-C-TAA-C-T-A-C-G-T---G-C-CA-GC-AG-C--CG--C--GG--TA-AT-…
Otu0021	Bacteroidetes	Bacteroidaceae	Bacteroides	21_Bacteroides	0.00383251	0.00371053	0.00345852	0.00286359	0.00191177	0.00181231	0.00560487	0.00650721	0.00637569	0.00272702	0.00234765	0.00264029	0.00353723	0.00332452	0.00302423	0.0168662	0.0191417	0.0222188	0	0	0	0	0	0.000433526	0	0	0	GAGGAA-TA-TTGG-T-C---AA-T-GG--GC--GA-G-A-G-C-CTG-AA-C-CA--GC-C---------A--A-GTA-G-C-G-T---G-A-A--G--GA-T-G-A-C-T-G-CC-C-TA-TG-G-G-T-T-G-T-A---AA-C-T-TC---------TT-TT-A-T--A-CGG----G--A-A--T---AA-AGTG-A---G-G-C--A-----------C-----------GT--------G-------------------T-GCC-T-TT-T-T-G-T-A-T-----G-T---A-C-CG--------T-A-T-G---A-A-T--AA--GG-A--TC-G-G-C-TAA-C-T-C-C-G-T---G-C-CA-GC-AG-C--CG--C--GG--TA-AT-…
Otu0020	Proteobacteria	Enterobacteriaceae	Enterobacteriaceae_unclassified	20_Enterobacteriaceae_unclassified	0	0	0	0	0	0	0	0	0	0	0	0	0	0	0	0	0	0	0.0128919	0.0132134	0.0129409	0.00807091	0.00762274	0.0133526	0.0126023	0.013818	0.0122753	GGGGAA-TA-TTGC-A-C---AA-T-GG--GC--GC-A-A-G-C-CTG-AT-G-CA--GC-C---------A--T-GCC-G-C-G-T---G-T-A--T--GA-A-G-A-A-G-G-CC---TT-CG-G-G-T-T-G-T-A---AA-G-T-AC---------TT-TC-A-G--C-GGG----G--A-G--G---AA--GGT-G---T-T-G--T-G-G----T--T-----------AA--------T---A----A-----CC---A-CAG-C-AA-T-T-G-A-C-G-----T-T---A-C-CC--------G-C-A-G---A-A-G--AA--GC-A--CC-G-G-C-TAA-C-T-C-C-G-T---G-C-CA-GC-AG-C--CG--C--GG--TA-AT-…
Otu0022	Firmicutes	Streptococcaceae	Streptococcus	22_Streptococcus	0	0	0	0	0	0	0	0	0	0.00836912	0.00815368	0.00911085	0.00670213	0.00839141	0.00734958	0.0186584	0.0164002	0.0181053	0.000296628	0.000123655	0.000153536	5.47181e-05	8.61326e-05	0.000375723	0.000611434	0.000176025	0.000603703	AGGGAA-TC-TTCG-G-C---AA-T-GG--GG--GC-A-A-C-C-CTG-AC-C-GA--GC-A---------A--C-GCC-G-C-G-T---G-A-G--T--GA-A-G-A-A-G-G-TT---TT-CG-G-A-T-C-G-T-A---AA-G-C-TC---------TG-TT-G-T--A-AGA----G--A-A--G---AA-CGTG-T---G-T-G--A-G-A----G--T-----------GG--------A---A----A-----GT---T-CAC-A-CA-G-T-G-A-C-G-----G-T---A-A-CT--------T-A-C-C---A-G-A--AA--GG-G--AC-G-G-C-TAA-C-T-A-C-G-T---G-C-CA-GC-AG-C--CG--C--GG--TA-AT-…
Otu0028	Firmicutes	Oscillospiraceae	Flavonifractor	28_Flavonifractor	0.0137686	0.0119036	0.00905981	0.00520653	0.00482722	0.00662317	0.00348411	0.0044867	0.00371612	0.00184936	0.00164083	0.000594995	0.000611702	0.000720981	0.000421985	0.00054407	0.000582256	0.00102836	0	0	0	0	0	0.000635838	0	0	0	GGGGAA-TA-TTGG-G-C---AA-T-GG--GC--GC-A-A-G-C-CTG-AC-C-CA--GC-A---------A--C-GCC-G-C-G-T---G-A-A--G--GA-A-G-A-A-G-G-CT---TT-CG-G-G-T-T-G-T-A---AA-C-T-TC---------TT-TT-G-T--C-GGG----G--A-C--G---A---------------------------A--A-----------CA--------A---A----------------------------T-G-A-C-G-----G-T---A-C-CC--------G-A-C-G---A-A-T--AA--GC-C--AC-G-G-C-TAA-C-T-A-C-G-T---G-C-CA-GC-AG-C--CG--C--GG--TA-AT-…
Otu0029	Firmicutes	Lachnospiraceae	Lachnospiraceae_unclassified	29_Lachnospiraceae_unclassified	0.0127514	0.00983664	0.0116537	0.0091982	0.00865077	0.00807302	0.00339322	0.00297133	0.00386185	0.00106573	0.00118645	0	0.000398936	2.00272e-05	0	0	0.000339649	0	0	0	0	0	0	0	0	0	0	GGGGAA-TA-TTGC-A-C---AA-T-GG--GC--GA-A-A-G-C-CTG-AT-G-CA--GC-G---------A--C-GCC-G-C-G-T---G-A-A--G--GA-T-G-A-A-G-T-AT---TT-CG-G-T-A-T-G-T-A---AA-C-T-TC---------TA-TC-A-G--C-AGG----G--A-A--G---A------------------------------A----------ATA-----------------------------------------A-G-A-C-G-----G-T---A-C-CT--------G-A-C-T---A-A-G--AA--GC-C--CC-G-G-C-TAA-C-T-A-C-G-T---G-C-CA-GC-AG-C--CG--C--GG--TA-AT-…
Otu0027	Firmicutes	Oscillospiraceae	Colidextribacter	27_Colidextribacter	0.0125148	0.0114553	0.007105	0.00694203	0.00650002	0.00668907	0.00772563	0.00499183	0.00648499	0.000532865	0.000580603	0.000334684	0.000904255	0.000901226	0.000351655	9.60123e-05	0.000145564	0.000810221	0	0	0	0	0	0	0	0	0	GGGGAA-TA-TTGG-G-C---AA-T-GG--GC--GC-A-A-G-C-CTG-AC-C-CA--GC-A---------A--C-GCC-G-C-G-T---G-A-A--G--GA-A-G-A-A-G-G-CT---TT-CG-G-G-T-T-G-T-A---AA-C-T-TC---------TT-TT-C-T--C-AGG----G--A-C--G---A---------------------------A--G-----------CA--------A---G----------------------------T-G-A-C-G-----G-T---A-C-CT--------G-A-G-G---A-A-T--AA--GC-C--AC-G-G-C-TAA-C-T-A-C-G-T---G-C-CA-GC-AG-C--CG--C--GG--TA-AT-…
Otu0030	Firmicutes	Lachnospiraceae	Lachnospiraceae_unclassified	30_Lachnospiraceae_unclassified	0.0100308	0.00879072	0.0101876	0.00468587	0.00406251	0.00365757	0.00436271	0.00410043	0.00488196	0	0	0	0	0	0	0	0	0	0	0	0	0	0	0	0	0	0	GGGGAA-TA-TTGC-A-C---AA-T-GG--GG--GA-A-A-C-C-CTG-AT-G-CA--GC-A---------A--C-GCC-G-C-G-T---G-A-G--T--GA-A-G-A-A-G-T-AT---TT-CG-G-T-A-T-G-T-A---AA-G-C-TC---------TA-TC-A-G--C-AGG----G--A-A--G---A------------------------------A-----------AG-----------------------------------------T-G-A-C-G-----G-T---A-C-CT--------G-A-C-T---A-A-G--AA--GC-C--CC-G-G-C-TAA-C-T-A-C-G-T---G-C-CA-GC-AG-C--CG--C--GG--TA-AT-…
Otu0033	Actinobacteriota	Coriobacteriaceae	Collinsella	33_Collinsella	0.00714455	0.00483116	0.00650351	0.00399167	0.00325001	0.00494267	0.0026661	0.00392215	0.00295103	0	0	0	0	0	0	0	0	0	0	0	0	0	0	2.89017e-05	0	0	0	GGGGAA-TC-TTGC-G-C---AA-T-GG--GG--GC-A-A-C-C-CTG-AC-G-CA--GC-G---------A--C-GCC-G-C-G-T---G-C-G--G--GA-C-G-A-A-G-G-CC---TT-CG-G-G-T-C-G-T-A---AA-C-C-GC---------TT-TC-A-G--C-AGG----G--A-C--G---A------------------------------G-----------TC--------A--------------------------------A-G-A-C-G-----G-T---A-C-CT--------G-C-A-G---A-A-G--AA--GC-C--CC-G-G-C-TAA-C-T-A-C-G-T---G-C-CA-GC-AG-C--CG--C--GG--TA-AT-…
Otu0031	Firmicutes	Lachnospiraceae	Blautia	31_Blautia	0.00314644	0.00331208	0.00300741	0.0105866	0.00908092	0.0090286	0.00336292	0.00264448	0.00418974	0.00144187	0.0015651	0.000818118	0.00101064	0.000781062	0.000808805	0.00112014	0.00075208	0.00102836	0	0	0	0	0	0.000115607	0	0	0	GGGGAA-TA-TTGC-A-C---AA-T-GG--GG--GA-A-A-C-C-CTG-AT-G-CA--GC-G---------A--C-GCC-G-C-G-T---G-A-A--G--GA-A-G-A-A-G-T-AT---CT-CG-G-T-A-T-G-T-A---AA-C-T-TC---------TA-TC-A-G--C-AGG----G--A-A--G---A------------------------------A-----------AA-----------------------------------------T-G-A-C-G-----G-T---A-C-CT--------G-A-C-T---A-A-G--AA--GC-C--CC-G-G-C-TAA-C-T-A-C-G-T---G-C-CA-GC-AG-C--CG--C--GG--TA-AT-…
Otu0026	Firmicutes	Lachnospiraceae	Lachnospiraceae_unclassified	26_Lachnospiraceae_unclassified	0.00463686	0.00353621	0.00451111	0.00546685	0.00592649	0.00514037	0.00299936	0.00353588	0.00306033	0.00109708	0.00063109	0.0011528	0.00101064	0.000961307	0.000668144	0.000960123	0.000994687	0.000934871	0.0018254	0.0021728	0.00267591	0.00571804	0.00521102	0.00586705	0.0035667	0.0041366	0.00456131	GGGGAA-TA-TTGC-A-C---AA-T-GG--GG--GA-A-A-C-C-CTG-AT-G-CA--GC-G---------A--C-GCC-G-C-G-T---G-A-G--C--GA-T-G-A-A-G-T-AT---TT-CG-G-T-A-T-G-T-A---AA-G-C-TC---------TA-TC-A-G--C-AGG----G--A-A--G---A------------------------------A-----------AA-----------------------------------------T-G-A-C-G-----G-T---A-C-CT--------G-A-C-T---A-A-G--AA--GC-C--CC-G-G-C-TAA-C-T-A-C-G-T---G-C-CA-GC-AG-C--CG--C--GG--TA-AT-…
Otu0032	Firmicutes	Lachnospiraceae	Anaerostipes	32_Anaerostipes	0.00203454	0.00186772	0.00221796	0.00095453	0.00157721	0.001351	0.000848305	0.00127767	0.00120227	0.00454503	0.00454385	0.00256591	0.00162234	0.00164223	0.00189893	0.00432055	0.00417283	0.00302275	0	0	0	0	0	0	0	0	0	GGGGAA-TA-TTGC-A-C---AA-T-GG--GG--GA-A-A-C-C-CTG-AT-G-CA--GC-G---------A--C-GCC-G-C-G-T---G-A-G--T--GA-A-G-A-A-G-T-AT---TT-CG-G-T-A-T-G-T-A---AA-G-C-TC---------TA-TC-A-G--C-AGG----G--A-A--G---A------------------------------A-----------AAC----------------------------------------A-G-A-C-G-----G-T---A-C-CT--------G-A-C-T---A-A-G--AA--GC-C--CC-G-G-C-TAA-C-T-A-C-G-T---G-C-CA-GC-AG-C--CG--C--GG--TA-AT-…
Otu0038	Firmicutes	Lachnospiraceae	Lachnospiraceae_unclassified	38_Lachnospiraceae_unclassified	0.00274426	0.00226616	0.00263148	0.00503297	0.00520958	0.00481086	0.00196928	0.00148566	0.00225882	0	0	0	0	0	0	0	0	0	0	0	0	0	0	0	0	0	0	GGGGAA-TA-TTGC-A-C---AA-T-GG--GG--GA-A-A-C-C-CTG-AT-G-CA--GC-G---------A--C-GCC-G-C-G-T---G-A-G--C--GA-A-G-A-A-G-T-AT---TT-CG-G-T-A-T-G-T-A---AA-G-C-TC---------TA-TC-A-G--C-AGG----G--A-A--G---A------------------------------A-----------AA-----------------------------------------T-G-A-C-G-----G-T---A-C-CT--------G-A-C-T---A-A-G--AA--GC-C--CC-G-G-C-TAA-C-T-A-C-G-T---G-C-CA-GC-AG-C--CG--C--GG--TA-AT-…
Otu0039	Firmicutes	Lachnospiraceae	Blautia	39_Blautia	0.00335936	0.00276422	0.00338333	0.00312392	0.00272427	0.00270199	0.000908898	0.000891398	0.00138444	0	0	0	0	0	0	0	0	0	0	0	0	0	0	0	0	0	0	GGGGAA-TA-TTGC-A-C---AA-T-GG--AG--GA-A-A-C-T-CTG-AT-G-CA--GC-G---------A--C-GCC-G-C-G-T---G-A-A--G--GA-A-G-A-A-G-T-AT---CT-CG-G-T-A-T-G-T-A---AA-C-T-TC---------TA-TC-A-G--C-AGG----G--A-A--G---A------------------------------A-----------AA-----------------------------------------T-G-A-C-G-----G-T---A-C-CT--------G-A-C-T---A-A-G--AA--GC-C--CC-G-G-C-TAA-C-T-A-C-G-T---G-C-CA-GC-AG-C--CG--C--GG--TA-AT-…
Otu0034	Firmicutes	Lachnospiraceae	Lachnospiraceae_unclassified	34_Lachnospiraceae_unclassified	0.00324107	0.00263971	0.00289463	0.00347102	0.00401472	0.00411889	0.00139364	0.0015748	0.0016759	0.00175532	0.00181754	0.00130155	0.0018883	0.00206281	0.00196927	0.000416053	0.000703559	0.00112184	2.28175e-05	0	0	0	0	0.000520231	0	0	0	GGGGAA-TA-TTGC-A-C---AA-T-GG--GG--GA-A-A-C-C-CTG-AT-G-CA--GC-G---------A--C-GCC-G-C-G-T---G-A-G--C--GA-T-G-A-A-G-T-AT---TT-CG-G-T-A-T-G-T-A---AA-G-C-TC---------TA-TC-A-G--C-AGG----G--A-A--G---A---------------------------A--------------TT--------A--------------------------------G-G-A-C-G-----G-T---A-C-CT--------G-A-C-T---A-A-G--AA--GC-A--CC-G-G-C-TAA-A-T-A-C-G-T---G-C-CA-GC-AG-C--CG--C--GG--TA-AT-…
Otu0035	Firmicutes	Lachnospiraceae	Blautia	35_Blautia	0.00113556	0.00144437	0.00109018	0.000867754	0.00148162	0.0016146	0.00390826	0.0038033	0.00440834	0.00191205	0.00257485	0.00104124	0.000505319	0.000700953	0.000914302	0.00188824	0.00169825	0.00183858	2.28175e-05	3.53301e-05	2.19337e-05	0	2.15332e-05	0.00083815	0	8.80127e-05	4.47187e-05	GGGGAA-TA-TTGC-A-C---AA-T-GG--GG--GA-A-A-C-C-CTG-AT-G-CA--GC-G---------A--C-GCC-G-C-G-T---G-A-A--G--GA-A-G-A-A-G-T-AT---CT-CG-G-T-A-T-G-T-A---AA-C-T-TC---------TA-TC-A-G--C-AGG----G--A-A--GA--A------------------------------A-----------AA-----------------------------------------T-G-A-C-G-----G-T---A-C-CT--------G-A-C-T---A-A-G--AA--GC-C--CC-G-G-C-TAA-C-T-A-C-G-T---G-C-CA-GC-AG-C--CG--C--GG--TA-AT-…
Otu0040	Bacteroidetes	Bacteroidaceae	Bacteroides	40_Bacteroides	0.000165602	2.49029e-05	0.000112778	0.000260326	0.000382354	0.000131804	0.000121186	8.91398e-05	3.64325e-05	0.000909005	0.00204473	0.00178498	0.00207447	0.00256349	0.00232092	0.000768098	0.000994687	0.000560922	0	0	0	0	0	0.00017341	0	0	0	GAGGAA-TA-TTGG-T-C---AA-T-GG--GC--GA-G-A-G-C-CTG-AA-C-CA--GC-C---------A--A-GTA-G-C-G-T---G-A-A--G--GA-T-G-A-C-T-G-CC-C-TA-TG-G-G-T-T-G-T-A---AA-C-T-TC---------TT-TT-A-T--A-AAG----G--A-A--T---AA-AGTC-G---G-G-T--A-----------T-----------GG--------A-------------------T-ACC-C-GT-T-T-G-C-A-T-----G-T---A-C-TT--------T-A-T-G---A-A-T--AA--GG-A--TC-G-G-C-TAA-C-T-C-C-G-T---G-C-CA-GC-AG-C--CG--C--GG--TA-AT-…
Otu0065	Proteobacteria	Sutterellaceae	Sutterella	65_Sutterella	0	0	0	0	0.00554414	0	0	0	0	0	0	0	0	0	0	0	0	0	0	0	0	0	0	0	0	0	0	GGGGAA-TT-TTGG-A-C---AA-T-GG--GG--GC-A-A-C-C-CTG-AT-C-CA--GC-C---------A--T-GCC-G-C-G-T---G-C-A--G--GA-T-G-A-A-G-G-TC---TT-CG-G-A-T-T-G-T-A---AA-C-T-GC---------TT-TT-G-T--C-AGG----G--A-C--G---AA--AAG-G---A-T-T--G-T-G----C--T-----------AA--------T---A----C-----CA---T-GAT-C-TG-C-T-G-A-C-G-----G-T---A-C-CT--------G-A-A-G---A-A-T--AA--GC-A--CC-G-G-C-TAA-C-T-A-C-G-T---G-C-CA-GC-AG-C--CG--C--GG--TA-AT-…
Otu0049	Firmicutes	Lachnospiraceae	Tuzzerella	49_Tuzzerella	0	0	0	0	0	0	0	0	0	0	0	0	0.000984043	0.00116158	0.000562647	0.000256033	0.000242607	0.00355251	0	0	0	0	0	0	0	0	0	GGGGAA-TA-TTGC-A-C---AA-T-GG--GC--GA-A-A-G-C-CTG-AT-G-CA--GC-A---------A--C-GCC-G-C-G-T---G-A-A--G--GA-T-G-A-A-G-G-GT---TT-CG-G-C-T-C-G-T-A---AA-C-T-TC---------TA-TC-A-A--T-AGG----G--A-A--GAA-AC-----------------------------A-----------AA-----------------------------------------T-G-A-C-G-----G-T---A-C-CT--------A-A-A-T---A-A-G--AA--GC-C--CC-G-G-C-TAA-C-T-A-C-G-T---G-C-CA-GC-AG-C--CG--C--GG--TA-AT-…
Otu0047	Bacteroidetes	Bacteroidaceae	Bacteroides	47_Bacteroides	0	0	0	0	0	0	0	0	0	0	0	0	0	0	0	0	0	0	2.28175e-05	0.000812592	0.000570275	0.00158682	0.00221792	0	0.000577465	0	0	GAGGAA-TA-TTGG-T-C---AA-T-GG--GC--GC-A-G-G-C-CTG-AA-C-CA--GC-C---------A--A-GTA-G-C-G-T---G-A-A--G--GA-T-G-A-C-T-G-CC-C-TA-TG-G-G-T-T-G-T-A---AA-C-T-TC---------TT-TT-A-T--A-TGG----G--A-A--T---AA-AGT--TT--T-C-C--A-----------C-----------GT--------G-------------------T-GGA-A-TT-T-T-G-T-A-T-----G-T---A-C-CA--------T-A-T-G---A-A-T--AA--GG-A--TC-G-G-C-TAA-C-T-C-C-G-T---G-C-CA-GC-AG-C--CG--C--GG--TA-AT-…
Otu0041	Firmicutes	Lachnospiraceae	Lachnospiraceae_unclassified	41_Lachnospiraceae_unclassified	0.0022238	0.00161869	0.00120296	0.00130163	0.00119486	0.001351	0.00127246	0.000950825	0.00127514	0	0.000126218	0.000111561	5.31915e-05	4.00545e-05	3.51655e-05	3.20041e-05	0.000169825	0.000155812	0	0	0	0	0	0	0	0	0	GGGGAA-TA-TTGC-A-C---AA-T-GG--GG--GA-A-A-C-C-CTG-AT-G-CA--GC-G---------A--C-GCC-G-C-G-T---G-A-G--C--GA-A-G-A-A-G-T-AT---TT-CG-G-T-A-T-G-T-A---AA-G-C-TC---------TA-TC-A-G--C-AGG----G--A-A--G-------------------------------A--------------TA--------A--------------------------------T-G-A-C-G-----G-T---A-C-CT--------G-A-C-T---A-A-G--AA--GC-T--CC-G-G-C-TAA-A-T-A-C-G-T---G-C-CA-GC-AG-C--CG--C--GG--TA-AT-…
Otu0037	Firmicutes	Lachnospiraceae	Blautia	37_Blautia	0.00160871	0.00161869	0.00124055	0.00277681	0.00296325	0.00184526	0.0017875	0.00136681	0.00142087	0.00156725	0.00171656	0.00133874	0.00146277	0.00184251	0.00235609	0.000832107	0.00118877	0.00124649	0	0	0	0	0	0.000144509	0	0	0	GGGGAA-TA-TTGC-A-C---AA-T-GG--GG--GA-A-A-C-C-CTG-AT-G-CA--GC-G---------A--C-GCC-G-C-G-T---G-A-A--G--GA-A-G-A-A-G-T-AT---CT-CG-G-T-A-T-G-T-A---AA-C-T-TC---------TA-TC-A-G--C-AGG----G--A-A--G---A------------------------------A-----------AA-----------------------------------------T-G-A-C-G-----G-T---A-C-CT--------G-A-C-T---A-A-G--AA--GC-C--CC--GG-C-TAA-C-T-A-C-G-T---G-C-CA-GC-AG-C--CG--C--GG--TA-AT-…
Otu0043	Bacteroidetes	Bacteroidaceae	Bacteroides	43_Bacteroides	0.00193991	0.00219145	0.00124055	0.00121486	0.00114706	0.000856729	0.00127246	0.0013371	0.000947246	0	0	0	0	0	0	0	0	0	0	0	0	0	0	0	0	0	0	GAGGAA-TA-TTGG-T-C---AA-T-GG--AC--GC-G-A-G-T-CTG-AA-C-CA--GC-C---------A--A-GTA-G-C-G-T---G-A-A--G--GA-T-G-A-C-T-G-CC-C-TA-TG-G-G-T-T-G-T-A---AA-C-T-TC---------TT-TT-A-T--A-TGG----G--A-A--T---AA-AGTG-G---T-C-C--A-----------C-----------GT--------G-------------------T-GGA-T-TT-T-T-G-T-A-T-----G-T---A-C-CA--------T-A-T-G---A-A-T--AA--GG-A--TC-G-G-C-TAA-C-T-C-C-G-T---G-C-CA-GC-AG-C--CG--C--GG--TA-AT-…
Otu0048	Fusobacteriota	Fusobacteriaceae	Fusobacterium	48_Fusobacterium	0	2.49029e-05	0	0	9.55886e-05	3.29511e-05	0	2.97133e-05	0	0.00134784	0.000429141	0.000185936	2.65957e-05	4.00545e-05	3.51655e-05	0.00268834	0.0016012	0.000560922	2.28175e-05	0	4.38673e-05	2.7359e-05	0	0	3.39685e-05	0	0	GGGGAA-TA-TTGG-A-C---AA-T-GG--ACC-AA-A-A-G-T-CTG-AT-C-CA--GC-A---------A--T-TCT-G-T-G-T---G-C-A--C--GA-T-G-A-A-G-T-TT---TT-CG-G-A-A-T-G-T-A---AA-G-T-GC---------TT-TC-A-G--T-TGG----G--A-A--G---AA-----------------------------G-----------TC--------A------------------------------G-T-G-A-C-G-----G-T---A-C-CA--------A-C-A-G---A-A-G--AA--GC-G--AC-G-G-C-TAA-A-T-A-C-G-T---G-C-CA-GC-AG-C--CG--C--GG--TA-AT-…
Otu0067	Firmicutes	Clostridiaceae	Clostridium_sensu_stricto_1	67_Clostridium_sensu_stricto_1	0	0	0	0	0	0	0	0	0	0	5.04872e-05	0	0	2.00272e-05	3.51655e-05	0	0	6.23247e-05	6.84525e-05	0	0.000175469	2.7359e-05	0	0	0.00023778	0.000440063	0.00174403	GGGGAA-TA-TTGC-A-C---AA-T-GG--GG--GA-A-A-C-C-CTG-AT-G-CA--GC-A---------A--C-GCC-G-C-G-T---G-A-G--T--GA-T-G-A-A-G-G-TT---TT-CG-G-A-T-C-G-T-A---AA-G-C-TC---------TG-TC-T-T--C-AGG----G--A-C--G---A------------------------------T-----------AA-----------------------------------------T-G-A-C-G-----G-T---A-C-CT--------G-A-G-G---A-G-G--AA--GC-C--AC-G-G-C-TAA-C-T-A-C-G-T---G-C-CA-GC-AG-C--CG--C--GG--TA-AT-…
Otu0069	Firmicutes	Enterococcaceae	Enterococcaceae_unclassified	69_Enterococcaceae_unclassified	0	0	0	0	0	0	0	0	0	0.00012538	0	3.71872e-05	2.65957e-05	0	0.000105496	0	0	0	0	0	0.00171083	0	0	0	0	0	6.70781e-05	AGGGAA-TC-TTCG-G-C---AA-T-GG--AC--GA-A-A-G-T-CTG-AC-C-GA--GC-A---------A--C-GCC-G-C-G-T---G-A-G--T--GA-A-G-A-A-G-G-TT---TT-CG-G-A-T-C-G-T-A---AA-A-C-TC---------TG-TT-G-T--T-AGA----G--A-A--G---AA-CAAG-G---A-T-G--A-G-A----G--T-----------AA--------C--------T-----GT---T-CAT-C-CC-T-T-G-A-C-G-----G-T---A-T-CT--------A-A-C-C---A-G-A--AA--GC-C--AC-G-G-C-TAA-C-T-A-C-G-T---G-C-CA-GC-AG-C--CG--C--GG--TA-AT-…
Otu0045	Firmicutes	Lachnospiraceae	Lachnospiraceae_unclassified	45_Lachnospiraceae_unclassified	4.73149e-05	2.49029e-05	3.75926e-05	0	4.77943e-05	0	3.02966e-05	0	7.28651e-05	0.00068959	0.000479628	0.000148749	0.000611702	0.000761035	0.000738475	0.000928119	0.000800602	0.000779059	0	0	0	0	0	0.00222543	0	0	0	GGGGAA-TA-TTGC-A-C---AA-T-GG--GG--GA-A-A-C-C-CTG-AT-G-CA--GC-G---------A--C-GCC-G-C-G-T---G-A-G--C--GA-A-G-A-A-G-T-AT---TT-CG-G-T-A-T-G-T-A---AA-G-C-TC---------TA-TC-A-G--C-AGG----G--A-A--G-------------------------------A--------------AA--------A--------------------------------T-G-A-C-G-----G-T---A-C-CT--------G-A-C-T---A-A-G--AA--GC-A--CC-G-G-C-TAA-A-T-A-C-G-T---G-C-CA-GC-AG-C--CG--C--GG--TA-AT-…
Otu0063	Bacteroidetes	Tannerellaceae	Parabacteroides	63_Parabacteroides	0.000544121	7.47086e-05	0.000187963	0.000260326	0	0.000164756	0.00202987	0.000386272	0.000655785	0	0	0	0	0	0	0	0	0	0	0	0	0	0	0	0	0	0	GAGGAA-TA-TTGG-T-C---AA-T-GG--CC--GA-G-A-G-G-CTG-AA-C-CA--GC-C---------A--A-GTC-G-C-G-T---G-A-G--G--GA-T-G-A-A-G-G-TT-C-TA-TG-G-A-T-C-G-T-A---AA-C-C-TC---------TT-TT-A-T--A-AGG----G--A-A--T---AA-AGTG-C-----GAG--A-----------C-----------GT--------G-------------------T-CCC-G-TT-T-T-G-T-A-T-----G-T---A-C-CT--------T-A-T-G---A-A-T--AA--GG-A--TC-G-G-C-TAA-C-T-C-C-G-T---G-C-CA-GC-AG-C--CG--C--GG--TA-AT-…
Otu0042	Firmicutes	Lachnospiraceae	Blautia	42_Blautia	0	0	0	0	0	0	0	0	0	0.0012538	0.00146413	0.000669369	0.0012766	0.000981335	0.00126596	0.00134417	0.00140712	0.00105952	4.5635e-05	0	0	0	0	5.78035e-05	0	0	2.23594e-05	GGGGAA-TA-TTGC-A-C---AA-T-GG--GG--GA-A-A-C-C-CTG-AT-G-CA--GC-G---------A--C-GCC-G-C-G-T---G-A-A--G--GA-A-G-A-A-G-T-AT---CT-CG-G-T-A-T-G-T-A---AA-C-T-TC---------TA-TC-A-G--C-AGG----G--A-A--G---A------------------------------A-----------AA-----------------------------------------T-G-A-C-G-----G-T---A-C-CT--------G-A-C-T---A-A-G--AA--GC-C--CC-G-G-C-TAA-C-T-A-C-G-T---G-C-CA-GC-AG-C--CG--C--GG--TA-AT-…
Otu0055	Bacteroidetes	Bacteroidaceae	Bacteroides	55_Bacteroides	2.36574e-05	0.000124514	0.000112778	0.00095453	0.00114706	0.000362462	6.05932e-05	0	0	3.1345e-05	7.57308e-05	0.000185936	0.00087766	0.00108147	0.000843971	0	7.2782e-05	6.23247e-05	0	0	0	0	0	0	0	0	0	GAGGAA-TA-TTGG-T-C---AA-T-GG--GC--GC-A-G-G-C-CTG-AA-C-CA--GC-C---------A--A-GTA-G-C-G-T---G-A-A--G--GA-T-G-A-C-T-G-CC-C-TA-TG-G-G-T-T-G-T-A---AA-C-T-TC---------TT-TT-A-T--A-TGG----G--A-A--T---AA-AGT--TT--T-C-C--A-----------C-----------GT--------G-------------------T-GGA-A-TT-T-T-G-T-A-T-----G-T---A-C-CA--------T-A-T-G---A-A-T--AA--GG-A--TC-G-G-C-TAA-C-T-C-C-G-T---G-C-CA-GC-AG-C--CG--C--GG--TA-AT-…
Otu0044	Firmicutes	Peptostreptococcaceae	Peptoclostridium	44_Peptoclostridium	0.000141945	0.000323737	0.000112778	0.000260326	9.55886e-05	0.000197707	0.000302966	0.000415986	0.000255028	0.000783625	0.000403898	0.000966866	0.000984043	0.00106144	0.000492316	0.000736094	0.000800602	0.00109068	6.84525e-05	7.06601e-05	6.5801e-05	0	4.30663e-05	0	0.000101906	0.000176025	0.000178875	GGGGAA-TA-TTGC-A-C---AA-T-GG--GC--GC-A-A-G-C-CTG-AT-G-CA--GC-A---------A--C-GCC-G-C-G-T---G-A-G--C--GA-T-G-A-A-G-G-CC---TT-CG-G-G-T-C-G-T-A---AA-G-C-TC---------TG-TC-C-T--C-AAG----G--A-A--G---A------------------------------T-----------AA-----------------------------------------T-G-A-C-G-----G-T---A-C-TT--------G-A-G-G---A-G-G--AA--GC-C--CC-G-G-C-TAA-C-T-A-C-G-T---G-C-CA-GC-AG-C--CG--C--GG--TA-AT-…
Otu0059	Bacteroidetes	Bacteroidaceae	Bacteroides	59_Bacteroides	0.000425834	0.000323737	0.000187963	0.000694203	0.000477943	0.00029656	0.00151483	0.00101025	0.000400758	0	0	0	0	0	0	0	0	0	0	0	0	0	0	0	0	0	0	GAGGAA-TA-TTGG-T-C---AA-T-GG--AC--GA-G-A-G-T-CTG-AA-C-CA--GC-C---------A--A-GTA-G-C-G-T---G-A-A--G--GA-T-G-A-C-T-G-CC-C-TA-TG-G-G-T-T-G-T-A---AA-C-T-TC---------TT-TT-A-T--A-CGG----G--A-A--T---AA-AGTG-G---T-C-C--A-----------C-----------GT--------G-------------------T-GGA-C-TT-T-T-G-T-A-T-----G-T---A-C-CG--------T-A-T-G---A-A-T--AA--GG-A--TC-G-G-C-TAA-C-T-C-C-G-T---G-C-CA-GC-AG-C--CG--C--GG--TA-AT-…
Otu0046	Firmicutes	Oscillospiraceae	Oscillospiraceae_unclassified	46_Oscillospiraceae_unclassified	0	2.49029e-05	3.75926e-05	8.67754e-05	0	0	0	0	0	0.00128515	0.000656334	0.000743743	0.000718085	0.000540735	0.000457151	0.000960123	0.00118877	0.000779059	0	0	0	0	0	0	0	0	0	GGGGAA-TA-TTGG-G-C---AA-T-GG--AC--GC-A-A-G-T-CTG-AC-C-CA--GC-A---------A--C-GCC-G-C-G-T---G-A-A--G--GA-A-G-A-A-G-G-CT---TT-CG-G-G-T-T-G-T-A---AA-C-T-TC---------TT-TT-G-T--C-AGG----G--A----A---C---------------------------A--G-----------TA--------G---A----------------------------A-G-A-G-G-----G-T---A-C-CT--------G-A-C-G---A-A-T--AA--GC-C--AC-G-G-C-TAA-C-T-A-C-G-T---G-C-CA-GC-AG-C--CG--C--GG--TA-AT-…
Otu0081	Bacteroidetes	Bacteroidaceae	Bacteroides	81_Bacteroides	0	0	0	0	4.77943e-05	3.29511e-05	0	0	0	0	0	0	0	0	0	0	0	0	0	0.000847922	2.19337e-05	0	0.000107666	0	0.000169843	0	0	GAGGAA-TA-TTGG-T-C---AA-T-GG--GC--GC-A-G-G-C-CTG-AA-C-CA--GC-C---------A--A-GTA-G-C-G-T---G-A-A--G--GA-T-G-A-C-T-G-CC-C-TA-TG-G-G-T-T-G-T-A---AA-C-T-TC---------TT-TT-A-T--A-TGG----G--A-A--T---AA-AGTT-T---T-C-C--A-----------C-----------GT--------G-------------------T-GGA-A-TT-T-T-G-T-A-T-----G-T---A-C-CA--------T-A-T-G---A-A-T--AA--GG-A--TC-G-G-C-TAA-C-T-C-C-G-T---G-C-CA-GC-AG-C--CG--C--GG--TA-AT-…
Otu0051	Firmicutes	Lactobacillaceae	Limosilactobacillus	51_Limosilactobacillus	0	0	0	0	0	0	0	0	0	0.00050152	0.000807795	0.000669369	0.000771277	0.000841144	0.000703309	0.000608078	0.000485213	0.000311624	2.28175e-05	0	0	0	0	0	0	0	0	AGGGAA-TC-TTCC-A-C---AA-T-GG--GC--GC-A-A-G-C-CTG-AT-G-GA--GC-A---------A--C-ACC-G-C-G-T---G-A-G--T--GA-A-G-A-A-G-G-GT---TT-CG-G-C-T-C-G-T-A---AA-G-C-TC---------TG-TT-G-T--T-GGA----G--A-A--G---AA-CGTG-C---G-T-G--A-G-A----G--T-----------AA--------C--------T-----GT---T-CAC-G-CA-G-T-G-A-C-G-----G-T---A-T-CC--------A-A-C-C---A-G-A--AA--GT-C--AC-G-G-C-TAA-C-T-A-C-G-T---G-C-CA-GC-AG-C--CG--C--GG--TA-AT-…
Otu0052	Bacteroidetes	Bacteroidaceae	Bacteroides	52_Bacteroides	0	0	0	0	0	0	0	0	0	0	0	0	0	0	0	0	0	0	0.000296628	0.000264976	0.000175469	0.00103964	0.000753661	0.00118497	0.000543497	0.000616089	0.000648421	GAGGAA-TA-TTGG-T-C---AA-T-GG--GC--GA-G-A-G-C-CTG-AA-C-CA--GC-C---------A--A-GTA-G-C-G-T---G-A-A--G--GA-T-G-A-A-G-G-TT-C-TA-TG-G-A-T-T-G-T-A---AA-C-T-TC---------TT-TT-A-T--A-CGG----G--A-A--T---AA-A-AC-CT--C-C-C--A-----------C-----------GT--------G-------------------T-GGG-A-GC-T-T-G-T-A-T-----G-T---A-C-CG--------T-A-T-G---A-A-T--AA--GC-A--TC-G-G-C-TAA-C-T-C-C-G-T---G-C-CA-GC-AG-C--CG--C--GG--TA-AT-…
Otu0057	Firmicutes	Acidaminococcaceae	Phascolarctobacterium	57_Phascolarctobacterium	0.000615093	0.000747086	0.000563889	0.00138841	0.00191177	0.000362462	0.000121186	0.000237706	0.000837948	0	0	0	0	0	0	0	0	0	0	0	0	0	0	0	0	0	0	GGGGAA-TC-TTCC-G-C---AA-T-GG--AC--GA-A-A-G-T-CTG-AC-G-GA--GC-A---------A--C-GCC-G-C-G-T---G-A-G--T--GA-T-G-A-A-G-G-AT---TT-CG-G-T-C-T-G-T-A---AA-G-C-TC---------TG-TT-G-T--T-TAT----G--A-C--G---AA-CGTG-C---A-G-T--G-T-G----T--G-----------AA--------C---A----A-----TG---C-ATT-G-CA-A-T-G-A-C-G-----G-T---A-G-TA--------A-A-C-G---A-G-G--AA--GC-C--AC-G-G-C-TAA-C-T-A-C-G-T---G-C-CA-GC-AG-C--CG--C--GG--TA-AT-…
Otu0064	Firmicutes	Lachnospiraceae	Lachnospiraceae_unclassified	64_Lachnospiraceae_unclassified	0	0.000996115	0.000977407	0.000867754	0.00100368	0.000724924	0	0	0	0	0	0	0	0	0	0	0	0	0	0	0	0	0	0	0	0	0	GGGGAA-TA-TTGC-A-C---AA-T-GG--GC--GG-A-A-G-C-CTG-AT-G-CA--GC-G---------A--C-GCC-G-C-G-T---G-A-G--T--GA-A-G-A-A-G-T-AT---CT-CG-G-T-A-T-G-T-A---AA-G-C-TC---------TA-TC-A-G--C-AGG----G--A-A--G---A------------------------------A-----------AA-----------------------------------------T-G-A-C-G-----G-T---A-C-CT--------G-A-C-T---A-A-G--AA--GC-C--CC-G-G-C-TAA-C-T-A-C-G-T---G-C-CA-GC-AG-C--CG--C--GG--TA-AT-…
Otu0053	Bacteroidetes	Bacteroidaceae	Bacteroides	53_Bacteroides	0.000283889	0.000124514	0.000451111	0.000347102	0.000191177	0.000164756	0.000484746	0.000267419	7.28651e-05	0.000156725	0.00027768	0.000371872	5.31915e-05	0.000160218	0.000140662	0.000448057	0.000946166	0.000934871	0	0	0	0	0	0	0	0	0	GAGGAA-TA-TTGG-T-C---AA-T-GG--AC--GA-G-A-G-T-CTG-AA-C-CA--GC-C---------A--A-GTA-G-C-G-T---G-A-A--G--GA-T-G-A-C-T-G-CC-C-TA-TG-G-G-T-T-G-T-A---AA-C-T-TC---------TT-TT-A-T--A-CGG----G--A-A--T---AA-AGT--GA--G-G-C--A-----------C-----------GT--------G-------------------T-GCC-T-TT-T-T-G-T-A-T-----G-T---A-C-CG--------T-A-T-G---A-A-T--AA--GG-A--TC-G-G-C-TAA-C-T-C-C-G-T---G-C-CA-GC-AG-C--CG--C--GG--TA-AT-…
Otu0050	Bacteroidetes	Bacteroidaceae	Bacteroides	50_Bacteroides	0.000473149	0.000498058	0.000601481	0.00112808	0.00109927	0.000659022	0.00109068	0.00109939	0.00112941	0	0	0	2.65957e-05	0	0	0	0	0	0	0	0	0	0	0	0	0	0	GAGGAA-TA-TTGG-T-C---AA-T-GG--AC--GA-G-A-G-T-CTG-AA-C-CA--GC-C---------A--A-GTA-G-C-G-T---G-A-A--G--GA-T-G-A-C-T-G-CC-C-TA-TG-G-G-T-T-G-T-A---AA-C-T-TC---------TT-TT-A-T--A-CGG----G--A-A--T---AA-AGTG-G---T-C-C--A-----------C-----------GT--------G-------------------T-GGA-C-TT-T-T-G-T-A-T-----G-T---A-C-CG--------T-A-T-G---A-A-T--AA--GG-A--TC-G-G-C-TAA-C-T-C-C-G-T---G-C-CA-GC-AG-C--CG--C--GG--TA-AT-…
Otu0056	Bacteroidetes	Bacteroidaceae	Bacteroides	56_Bacteroides	0.000165602	0.000224126	0.000225555	0.000173551	0.000430149	0.000230658	0.00112097	0.000267419	0.000327893	6.269e-05	0.000302923	7.43743e-05	0.000611702	0.000280381	7.03309e-05	6.40082e-05	0.000509474	0.000280461	0	0	0	0	0	0	0	0	0	GAGGAA-TA-TTGG-T-C---AA-T-GG--AC--GA-G-A-G-T-CTG-AA-C-CA--GC-C---------A--A-GTA-G-C-G-T---G-A-A--G--GA-T-G-A-C-T-G-CC-C-TA-TG-G-G-T-T-G-T-A---AA-C-T-TC---------TT-TT-A-T--A-TGG----G--A-A--T---AA-AGT--TT--T-C-C--A-----------C-----------GT--------G-------------------T-GGA-A-TT-T-T-G-T-A-T-----G-T---A-C-CA--------T-A-T-G---A-A-T--AA--GG-A--TC-G-G-C-TAA-C-T-C-C-G-T---G-C-CA-GC-AG-C--CG--C--GG--TA-AT-…
Otu0066	Bacteroidetes	Bacteroidaceae	Bacteroides	66_Bacteroides	0.000875325	0.000423349	0.000676666	0.000347102	0.000382354	0.000263609	0.000212076	0.000207993	0.000255028	0	2.52436e-05	0	0	0	0	0	0	0	0	0	0	0	0	0	0	0	0	GAGGAA-TA-TTGG-T-C---AA-T-GG--GC--GC-G-A-G-C-CTG-AA-C-CA--GC-C---------A--A-GTA-G-C-G-T---G-A-A--G--GA-T-G-A-C-T-G-CC-C-TA-TG-G-G-T-T-G-T-A---AA-C-T-TC---------TT-TT-A-T--A-CGG----G--A-A--T---AA-AGTT-A---G-C-C--A-----------C-----------GT--------G-------------------T-GGC-T-TT-T-T-G-T-A-T-----G-T---A-C-CG--------T-A-T-G---A-A-T--AA--GG-A--TC-G-G-C-TAA-C-T-C-C-G-T---G-C-CA-GC-AG-C--CG--C--GG--TA-AT-…
Otu0061	Actinobacteriota	Coriobacteriaceae	Collinsella	61_Collinsella	0.000851668	0.000622572	0.000451111	0.00112808	0.000477943	0.000626071	0.000424152	0.000445699	0.000218595	0	0	0	0	0	0	0	0	0	0	1.7665e-05	0	0	0	0	0	0	0	GGGGAA-TC-TTGC-G-C---AA-T-GG--GG--GA-A-A-C-C-CTG-AC-G-CA--GC-G---------A--CGCC--G-C-G-T---G-C-G--G--GA-C-G-A-A-G-G-CC---TT-CG-G-G-T-C-G-T-A---AA-C-C-GC---------TT-TC-A-G--C-AGG----G--A-C--G---A------------------------------G-----------AC--------A--------------------------------A-G-A-C-G-----G-T---A-C-CT--------G-C-A-G---A-A-G--AA--GC-C--CC-G-G-C-TAA-C-T-A-C-G-T---G-C-CA-GC-AG-C--CG--C--GG--TA-AT-…
Otu0095	Proteobacteria	Sutterellaceae	Sutterella	95_Sutterella	0	0	0	0	0	0	0	0	0	0	0	0	0	0	0	9.60123e-05	4.85213e-05	0.00109068	0	0	0	0	0	0	0	0	0	GGGGAA-TT-TTGG-A-C---AA-T-GG--GG--GC-A-A-C-C-CTG-AT-C-CA--GC-C---------A--T-GCC-G-C-G-T---G-C-A--G--GA-T-G-A-A-G-G-CC---TT-CG-G-G-T-T-G-T-A---AA-C-T-GC---------TT-TT-G-T--C-AGG----G--A-C--G---AA--AAG-G---T-C-T--C-C-G----C--T-----------AA--------T---A----C-----CG---G-AGA-C-TG-C-T-G-A-C-G-----G-T---A-C-CT--------G-A-A-G---A-A-T--AA--GC-A--CC-G-G-C-TAA-C-T-A-C-G-T---G-C-CA-GC-AG-C--CG--C--GG--TA-AT-…
Otu0058	Bacteroidetes	Bacteroidaceae	Bacteroides	58_Bacteroides	7.09723e-05	7.47086e-05	0.00015037	0.000867754	0.00152942	0.000461315	0.000363559	8.91398e-05	0.000218595	6.269e-05	0.000100974	0.000185936	0.000585106	0.000520708	0.000140662	0.000192025	0.000145564	3.11624e-05	0	0	2.19337e-05	0	0	0	3.39685e-05	0	0	GAGGAA-TA-TTGG-T-C---AA-T-GG--GC--GC-A-G-G-C-CTG-AA-C-CA--GC-C---------A--A-GTA-G-C-G-T---G-A-A--G--GA-T-G-A-C-T-G-CC-C-TA-TG-G-G-T-T-G-T-A---AA-C-T-TC---------TT-TT-A-T--A-CGG----G--A-A--T---AA-AGTT-A---G-G-C--A-----------C-----------GT--------G-------------------T-GCC-T-TT-T-T-G-T-A-T-----G-T---A-C-CG--------T-A-T-G---A-A-T--AA--GG-A--TC-G-G-C-TAA-C-T-C-C-G-T---G-C-CA-GC-AG-C--CG--C--GG--TA-AT-…
Otu0054	Firmicutes	Lachnospiraceae	Lachnospiraceae_unclassified	54_Lachnospiraceae_unclassified	0.000402176	0.000473155	0.00112778	0.000433877	0.000382354	0.000131804	0.000484746	0.000267419	0.00029146	0.000156725	0.000176705	3.71872e-05	5.31915e-05	0.000120163	7.03309e-05	6.40082e-05	2.42607e-05	0	2.28175e-05	0.000229645	0.000219337	0	8.61326e-05	2.89017e-05	0.000101906	0.000264038	0.000223594	GGGGAA-TA-TTGC-A-C---AA-T-GG--GG--GA-A-A-C-C-CTG-AT-G-CA--GC-G---------A--C-GCC-G-C-G-T---G-A-G--T--GA-A-G-A-A-G-T-AT---CT-CG-G-T-A-T-G-T-A---AA-G-C-TC---------TA-TC-A-G--C-AGG----G--A-A--G---A------------------------------A-----------AA-----------------------------------------T-G-A-C-G-----G-T---A-C-CT--------G-A-C-T---A-A-G--AA--GC-C--CC-G-G-C-TAA-C-T-A-C-G-T---G-C-CA-GC-AG-C--CG--C--GG--TA-AT-…
Otu0060	Firmicutes	Lachnospiraceae	Hungatella	60_Hungatella	0	0	0	0	0	0	0	0	0	0.00068959	0.000681577	0.000297497	0.000505319	0.00058079	0.000140662	0.000608078	0.000339649	0.000467435	0	0	0	0	0	0	0	0	0	GGGGAA-TA-TTGG-A-C---AA-T-GG--GC--GA-A-A-G-C-CTG-AT-C-CA--GC-G---------A--C-GCC-G-C-G-T---G-A-G--T--GA-A-G-A-A-G-T-AT---TT-CG-G-T-A-T-G-T-A---AA-G-C-TC---------TA-TC-A-G--C-AGG----G--A-A--G---A------------------------------A-----------AA-----------------------------------------T-G-A-C-G-----G-T---A-C-CT--------G-A-C-T---A-A-G--AA--GC-C--CC-G-G-C-TAA-C-T-A-C-G-T---G-C-CA-GC-AG-C--CG--C--GG--TA-AT-…
Otu0086	Bacteroidetes	Bacteroidaceae	Bacteroides	86_Bacteroides	0	0	0	0	0	0	0	0	0	0	0	0	0	0	0	0	0	0	0	0.000512286	0.000372872	0	4.30663e-05	0	0	0	0	GAGGAA-TA-TTGG-T-C---AA-T-GG--GC--GC-A-G-G-C-CTG-AA-C-CA--GC-C---------A--A-GTA-G-C-G-T---G-A-A--G--GA-T-G-A-C-T-G-CC-C-TA-TG-G-G-T-T-G-T-A---AA-C-T-TC---------TT-TT-A-T--A-TGG----G--A-A--T---AA-AGT--TT--T-C-C--A-----------C-----------GT--------G-------------------T-GGA-A-TT-T-T-G-T-A-T-----G-T---A-C-CA--------T-A-T-G---A-A-T--AA--GG-A--TC-G-G-C-TAA-C-T-C-C-G-T---G-C-CA-GC-AG-C--CG--C--GG--TA-AT-…
Otu0075	Bacteroidetes	Bacteroidaceae	Bacteroides	75_Bacteroides	0	0	0	0	0	0	0	0	0	0	0	0	0	0	0	0	0	0	4.5635e-05	0.00021198	0.000109668	0.000629258	0.000602929	2.89017e-05	0.000169843	0	0	GAGGAA-TA-TTGG-T-C---AA-T-GG--GC--GA-G-A-G-C-CTG-AA-C-CA--GC-C---------A--A-GTA-G-C-G-T---G-A-A--G--GA-T-G-A-A-G-G-TT-C-TA-TG-G-A-T-T-G-T-A---AA-C-T-TC---------TT-TT-A-T--A-CGG----G--A-A--T---AA-AACC-T---C-C-C--A-----------C-----------GT--------G-------------------T-GGG-A-GC-T-T-G-T-A-T-----G-T---A-C-CG--------T-A-T-G---A-A-T--AA--GC-A--TC-G-G-C-TAA-C-T-C-C-G-T---G-C-CA-GC-AG-C--CG--C--GG--TA-AT-…
Otu0072	Bacteroidetes	Bacteroidales_unclassified	Bacteroidales_unclassified	72_Bacteroidales_unclassified	2.36574e-05	2.49029e-05	0	0	0	9.88533e-05	0.000212076	5.94265e-05	0.000182163	0	0	7.43743e-05	0	2.00272e-05	3.51655e-05	0.000448057	0.000606516	0.00052976	0	0	0	0	0	0	0	0	0	GAGGAA-TA-TTGG-T-C---AA-T-GG--AC--GA-G-A-G-T-CTG-AA-C-CA--GC-C---------A--A-GTA-G-C-G-T---G-A-A--G--GA-T-G-A-C-T-G-CC-C-TA-TG-G-G-T-T-G-T-A---AA-C-T-TC---------TT-TT-A-T--A-CGG----G--A-A--T---AA-AGT--GA--G-G-C--A-----------C-----------GT--------G-------------------T-GCC-T-TT-T-T-G-T-A-T-----G-T---A-C-CG--------T-A-T-G---A-A-T--AA--GG-A--TC-G-G-C-TAA-C-T-C-C-G-T---G-C-CA-GC-AG-C--CG--C--GG--TA-AT-…
Otu0077	Bacteroidetes	Bacteroidaceae	Bacteroides	77_Bacteroides	0	0	0	0	0	0	0	0	0	0	0	0	0	2.00272e-05	0	0	0	0	0	0.000441626	0.000197403	0.000328308	0.000430663	0	0.000101906	0	0	GAGGAA-TA-TTGG-T-C---AA-T-GG--GC--GC-A-G-G-C-CTG-AA-C-CA--GC-C---------A--A-GTA-G-C-G-T---G-A-A--G--GA-T-G-A-C-T-G-CC-C-TA-TG-G-G-T-T-G-T-A---AA-C-T-TC---------TT-TT-A-T--A-CGG----G--A-A--T---AA-AACC-T---C-C-C--A-----------C-----------GT--------G-------------------T-GGG-A-GC-T-T-G-T-A-T-----G-T---A-C-CG--------T-A-T-G---A-A-T--AA--GC-A--TC-G-G-C-TAA-C-T-C-C-G-T---G-C-CA-GC-AG-C--CG--C--GG--TA-AT-…
Otu0076	Firmicutes	Lachnospiraceae	Lachnospiraceae_unclassified	76_Lachnospiraceae_unclassified	0	0	0	0	0	0	0	0	0	0.00043883	0.000580603	0	0.00018617	0.000100136	0.000246158	0.00016002	0.000121303	0.000186974	0	0	0	0	0	0	0	0	0	GGGGAA-TA-TTGC-A-C---AA-T-GG--GG--GA-A-A-C-C-CTG-AT-G-CA--GC-G---------A--C-GCC-G-C-G-T---G-A-G--C--GA-A-G-A-A-G-T-AT---TT-CG-G-T-A-T-G-T-A---AA-G-C-TC---------TA-TC-A-G--C-AGG----G--A-A--G---A------------------------------A-----------AA-----------------------------------------T-G-A-C-G-----G-T---A-C-CT--------G-A-C-T---A-A-G--AA--GC-C--CC-G-G-C-TAA-C-T-A-C-G-T---G-C-CA-GC-AG-C--CG--C--GG--TA-AT-…
Otu0131	Firmicutes	Lactobacillales_unclassified	Lactobacillales_unclassified	131_Lactobacillales_unclassified	0	0	0	0	0	0	0	0	0	0	0.000555359	0	0	0	0	0	0	0	0	0	0	0	0	0	0	0	0	AGGGAA-TC-TTCG-G-C---AA-T-GG--AC--GA-A-A-G-T-CTG-AC-C-GA--GC-A---------A--C-GCC-G-C-G-T---G-A-G--T--GA-A-G-A-A-G-G-TT---TT-CG-G-A-T-C-G-T-A---AA-A-C-TC---------TG-TT-G-T--T-AGA----G--A-A--G---AA-CAAG-G---A-T-G--A-G-A----G--T-----------AA--------C--------T-----GT---T-CAT-C-CC-T-T-G-A-C-G-----G-T---A-T-CT--------A-A-C-C---A-G-A--AA--GC-C--AC-G-G-C-TAA-C-T-A-C-G-T---G-C-CA-GC-AG-C--CG--C--GG--TA-AT-…
Otu0074	Bacteroidetes	Bacteroidaceae	Bacteroides	74_Bacteroides	0	0	0	0	0	0	0	0	0	0.000282105	0.00035341	0.000743743	7.97872e-05	0.000120163	0.000210993	0.00016002	9.70426e-05	0.000280461	0	0	0	0	0	0	0	0	0	GAGGAA-TA-TTGG-T-C---AA-T-GG--AC--GA-G-A-G-T-CTG-AA-C-CA--GC-C---------A--A-GTA-G-C-G-T---G-A-A--G--GA-T-G-A-C-T-G-CC-C-TA-TG-G-G-T-T-G-T-A---AA-C-T-TC---------TT-TT-A-T--A-CGG----G--A-A--T---AA-AGT--AT--T-C-C--A-----------C-----------GT--------G-------------------T-GGA-A-TT-T-T-G-T-A-T-----G-T---A-C-CG--------T-A-T-G---A-A-T--AA--GG-A--TC-G-G-C-TAA-C-T-C-C-G-T---G-C-CA-GC-AG-C--CG--C--GG--TA-AT-…
Otu0068	Bacteroidetes	Tannerellaceae	Parabacteroides	68_Parabacteroides	0	0	0	0	0	0	0	0	0	0.000470175	0.000252436	0.000334684	0.000212766	0.000280381	7.03309e-05	0.000416053	0.000388171	0.000592085	0	0	0	0	0	0	0	0	0	GAGGAA-TA-TTGG-T-C---AA-T-GG--CC--GA-G-A-G-G-CTG-AA-C-CA--GC-C---------A--A-GTC-G-C-G-T---G-A-A--G--GA-A-G-A-A-G-G-AT-C-TA-TG-G-T-T-T-G-T-A---AA-C-T-TC---------TT-TT-A-T--A-GGG----G--A-A--T---AA-AGTGGA-----G-G--A-----------C-----------GT--------G-------------------T-CCT-T-TT-T-T-G-T-A-T-----G-T---A-C-CC--------T-A-T-G---A-A-T--AA--GC-A--TC-G-G-C-TAA-C-T-C-C-G-T---G-C-CA-GC-AG-C--CG--C--GG--TA-AT-…
Otu0090	Bacteroidetes	Bacteroidaceae	Bacteroides	90_Bacteroides	0	0	0	0	0	0	0	2.97133e-05	0	3.1345e-05	0.000100974	0.000111561	0.000239362	0.000380518	0.000105496	3.20041e-05	4.85213e-05	6.23247e-05	0	0	0	0	0	0	0	0	0	GAGGAA-TA-TTGG-T-C---AA-T-GG--GC--GC-A-G-G-C-CTG-AA-C-CA--GC-C---------A--A-GTA-G-C-G-T---G-A-A--G--GA-T-G-A-C-T-G-CC-C-TA-TG-G-G-T-T-G-T-A---AA-C-T-TC---------TT-TT-A-T--A-TGG----G--A-A--T---AA-AGTT-T---T-C-C--A-----------C-----------GT--------G-------------------T-GGA-A-TT-T-T-G-T-A-T-----G-T---A-C-CA--------T-A-T-G---A-A-T--AA--GG-A--TC-G-G-C-TAA-C-T-C-C-G-T---G-C-CA-GC-AG-C--CG--C--GG--TA-AT-…
Otu0094	Firmicutes	Enterococcaceae	Enterococcus	94_Enterococcus	0	0	0	0	0	0	0	0	0	0	0	0	0	0	0	0	0	0	0.000136905	5.29951e-05	0.000131602	8.20771e-05	0	0.000549133	6.79371e-05	0	4.47187e-05	AGGGAA-TC-TTCG-G-C---AA-T-GG--AC--GG-A-A-G-T-CTG-AC-C-GA--GC-A---------A--C-GCC-G-C-G-T---G-A-G--T--GA-A-G-A-A-G-G-TT---TT-CG-G-A-T-C-G-T-A---AA-A-C-TC---------TG-TT-G-T--T-AGA----G--A-A--G---AA-CAAG-G---A-C-G--T-T-A----G--T-----------AA--------C--------T-----GA---A-CGT-C-CC-C-T-G-A-C-G-----G-T---A-T-CT--------A-A-C-C---A-G-A--AA--GC-C--AC-G-G-C-TAA-C-T-A-C-G-T---G-C-CA-GC-AG-C--CG--C--GG--TA-AT-…
Otu0125	Bacteroidetes	Bacteroidaceae	Bacteroides	125_Bacteroides	0	0	0	0	0	0	0	0	0	0	0	0	0	0	0	0	0	0	0	5.29951e-05	0.000109668	0	0.00040913	0	0	0	0	GAGGAA-TA-TTGG-T-C---AA-T-GG--GC--GA-G-A-G-C-CTG-AA-C-CA--GC-C---------A--A-GTA-G-C-G-T---G-A-A--G--GA-T-G-A-A-G-G-TT-C-TA-TG-G-A-T-T-G-T-A---AA-C-T-TC---------TT-TT-A-T--A-CGG----G--A-A--T---AA-A-AC-CT--C-C-C--A-----------C-----------GT--------G-------------------T-GGG-A-GC-T-T-G-T-A-T-----G-T---A-C-CG--------T-A-T-G---A-A-T--AA--GC-A--TC-G-G-C-TAA-C-T-C-C-G-T---G-C-CA-GC-AG-C--CG--C--GG--TA-AT-…
Otu0062	Firmicutes	Lachnospiraceae	Blautia	62_Blautia	0.000212917	0.000199223	0.000488703	0.000173551	0.000286766	0.000131804	0.000454449	0.000148566	0.00043719	0.000282105	0.000227192	0.000185936	0.000478723	0.000160218	0.000421985	0.00016002	7.2782e-05	0.000186974	0	0	0	0	0	0	0	0	2.23594e-05	AGGGAA-TA-TTGC-A-C---AA-T-GG--GG--GA-A-A-C-C-CTG-AT-G-CA--GC-G---------A--C-GCC-G-C-G-T---G-A-A--G--GA-A-G-A-A-G-T-AT---CT-CG-G-T-A-T-G-T-A---AA-C-T-TC---------TA-TC-A-G--C-AGG----G--A-A--G---A------------------------------C-----------AA-----------------------------------------T-G-A-C-G-----G-T---A-C-CT--------G-A-C-T---A-A-G--AA--GC-C--CC-G-G-C-TAA-C-T-A-C-G-T---G-C-CA-GC-AG-C--CG--C--GG--TA-AT-…
Otu0071	Firmicutes	Lactobacillaceae	Lactobacillus	71_Lactobacillus	0	0	0	0	0	0	0	0	0	0.00043883	0.000454385	0.000483433	0.000106383	0.000320436	0.000140662	3.20041e-05	0.000169825	0.000186974	0	0	0	0	0	0	0	0	0	AGGGAA-TC-TTCC-A-C---AA-T-GG--AC--GA-A-A-G-T-CTG-AT-G-GA--GC-A---------A--C-GCC-G-C-G-T---G-A-G--T--GA-A-G-A-A-G-G-GT---TT-CG-G-C-T-C-G-T-A---AA-G-C-TC---------TG-TT-G-G--T-AGT----G--A-A--G---AA-AGAT-A---G-A-G--G-T-A----G--T-----------AA--------C--------T-----GG---C-CTT-T-AT-T-T-G-A-C-G-----G-T---A-A-TT--------A-C-T-T---A-G-A--AA--GT-C--AC-G-G-C-TAA-C-T-A-C-G-T---G-C-CA-GC-AG-C--CG--C--GG--TA-AT-…
Otu0116	Bacteroidetes	Bacteroidaceae	Bacteroides	116_Bacteroides	0	2.49029e-05	0	0	0	6.59022e-05	0	5.94265e-05	0	0	0	0	0.000132979	2.00272e-05	0	0	0.000412431	9.34871e-05	0	0	0	0	0	0	0	0	0	GAGGAA-TA-TTGG-T-C---AA-T-GG--AC--GA-G-A-G-T-CTG-AA-C-CA--GC-C---------A--A-GTA-G-C-G-T---G-A-A--G--GA-T-G-A-C-T-G-CC-C-TA-TG-G-G-T-T-G-T-A---AA-C-T-TC---------TT-TT-A-T--A-CGG----G--A-A--T---AA-AGTG-A---G-G-C--A-----------C-----------GT--------G-------------------T-GCC-T-TT-T-T-G-T-A-T-----G-T---A-C-CG--------T-A-T-G---A-A-T--AA--GG-A--TC-G-G-C-TAA-C-T-C-C-G-T---G-C-CA-GC-AG-C--CG--C--GG--TA-AT-…
Otu0124	Bacteroidetes	Bacteroidaceae	Bacteroides	124_Bacteroides	0	0	0	0	0	0	0	0	0	0	2.52436e-05	0.000148749	0.000132979	0.000320436	3.51655e-05	0	0	0	0	0	0	0	0	0	0	0	0	GAGGAA-TA-TTGG-T-C---AA-T-GG--GC--GC-G-A-G-C-CTG-AA-C-CA--GC-C---------A--A-GTA-G-C-G-T---G-A-G--G--GA-T-G-A-A-G-G-CT-C-TA-TG-G-G-T-C-G-T-A---AA-C-C-TC---------TT-TT-A-T--A-TGG----G--A-A--T---AA-AGTT-T---T-C-C--A-----------C-----------GT--------G-------------------T-GGA-A-TT-T-T-G-T-A-T-----G-T---A-C-CA--------T-A-T-G---A-A-T--AA--GG-A--TC-G-G-C-TAA-C-T-C-C-G-T---G-C-CA-GC-AG-C--CG--C--GG--TA-AT-…
Otu0070	Firmicutes	Erysipelotrichaceae	Faecalitalea	70_Faecalitalea	0.000165602	0.000373543	0.000300741	0	0.000286766	6.59022e-05	0.000302966	2.97133e-05	0.000510055	0.00012538	0.000100974	3.71872e-05	2.65957e-05	2.00272e-05	3.51655e-05	0.000128016	0.000169825	0.000124649	0	0	0	0	0	0	0	0	0	AGGGAA-TT-TTCG-T-C---AA-T-GG--GG--GG-A-A-C-C-CTG-AA-C-GA--GC-A---------A--T-GCC-G-C-G-T---G-A-G--T--GA-A-G-A-A-G-G-TC---TT-CG-G-A-T-C-G-T-A---AA-G-C-TC---------TG-TT-G-T--A-AGT----G--A-A--G---AA-CGGT-C---A-G-T--A-G-A----G--G-----------AA--------A--------T-----GA---T-ACT-G-AA-G-T-G-A-C-G-----G-T---A-G-CT--------T-A-C-C---A-G-A--AA--GC-C--AC-G-G-C-TAA-C-T-A-C-G-T---G-C-CA-GC-AG-C--CG--C--GG--TA-AT-…
Otu0082	Firmicutes	Oscillospiraceae	Flavonifractor	82_Flavonifractor	7.09723e-05	0.00034864	7.51851e-05	8.67754e-05	4.77943e-05	0.000230658	0.000333263	0.000207993	0.000327893	0	0	0	0	0	0	0	0	0	0	0	0	0	0	0	0	0	0	GGGGAA-TA-TTGG-G-C---AA-T-GG--GC--GC-A-A-G-C-CTG-AC-C-CA--GC-A---------A--C-GCC-G-C-G-T---G-A-A--G--GA-A-G-A-A-G-G-CT---TT-CG-G-G-T-T-G-T-A---AA-C-T-TC---------TT-TT-G-T--C-AGG----G--A-C--G---A---------------------------A--A-----------CA--------A---A----------------------------T-G-A-C-G-----G-T---A-C-CT--------G-A-C-G---A-A-T--AA--GC-C--AC-G-G-C-TAA-C-T-A-C-G-T---G-C-CA-GC-AG-C--CG--C--GG--TA-AT-…
Otu0099	Firmicutes	Erysipelatoclostridiaceae	Erysipelotrichaceae_UCG-003	99_Erysipelotrichaceae_UCG-003	0	0	0	0	0	0	0	0	0	0	0	0	0	0	0	0.000448057	0.000291128	0.000342786	0	0	0	0	0	0	0	0	0	AGGGAA-TT-TTCG-G-C---AA-T-GG--GG--GA-A-A-C-C-CTG-AC-C-GA--GC-A---------A--C-GCC-G-C-G-T---G-A-A--G--GA-A-G-A-A-G-T-AA---TT-CG-T-T-A-T-G-T-A---AA-C-T-TC---------TG-TC-A-T--A-GAG----G--A-A--G---AA-CGGT-G---C-G-T--G-T-A----G--G-----------GA--------A--------T-----GA---C-ATG-C-AA-G-T-G-A-C-G-----G-T---A-C-TC--------T-A-T-A---A-G-A--AA--GC-C--AC-G-G-C-TAA-C-T-A-C-G-T---G-C-CA-GC-AG-C--CG--C--GG--TA-AT-…
Otu0078	Bacteroidetes	Bacteroidaceae	Bacteroides	78_Bacteroides	9.46298e-05	9.96115e-05	3.75926e-05	8.67754e-05	0	0.000230658	0.000242373	0.000237706	0.00029146	0	0	3.71872e-05	2.65957e-05	4.00545e-05	0	0.000416053	7.2782e-05	0.000218136	0	0	0	0	0	5.78035e-05	0	0	0	GAGGAA-TA-TTGG-T-C---AA-T-GG--AC--GA-G-A-G-T-CTG-AA-C-CA--GC-C---------A--A-GTA-G-C-G-T---G-A-A--G--GA-T-G-A-C-T-G-CC-C-TA-TG-G-G-T-T-G-T-A---AA-C-T-TC---------TT-TT-A-T--A-CGG----G--A-A--T---AA-AGT--GA--G-G-C--A-----------C-----------GT--------G-------------------T-GCC-T-TT-T-T-G-T-A-T-----G-T---A-C-CG--------T-A-T-G---A-A-T--AA--GG-A--TC-G-G-C-TAA-C-T-C-C-G-T---G-C-CA-GC-AG-C--CG--C--GG--TA-AT-…
Otu0084	Bacteroidetes	Bacteroidaceae	Bacteroides	84_Bacteroides	7.09723e-05	0	0	8.67754e-05	4.77943e-05	9.88533e-05	3.02966e-05	0	0	0	0	7.43743e-05	0.000132979	6.00817e-05	3.51655e-05	3.20041e-05	0	3.11624e-05	0	3.53301e-05	8.77347e-05	0.000355667	0.000172265	0	0	0	0	GAGGAA-TA-TTGG-T-C---AA-T-GG--GC--GC-A-G-G-C-CTG-AA-C-CA--GC-C---------A--A-GTA-G-C-G-T---G-A-A--G--GA-T-G-A-C-T-G-CC-C-TA-TG-G-G-T-T-G-T-A---AA-C-T-TC---------TT-TT-A-T--A-TGG----G--A-A--T---AA-AGT--TT--T-C-C--A-----------C-----------GT--------G-------------------T-GGA-A-TT-T-T-G-T-A-T-----G-T---A-C-CA--------T-A-T-G---A-A-T--AA--GG-A--TC-G-G-C-TAA-C-T-C-C-G-T---G-C-CA-GC-AG-C--CG--C--GG--TA-AT-…
Otu0085	Firmicutes	Oscillospiraceae	Colidextribacter	85_Colidextribacter	0.000307547	0.000298835	7.51851e-05	0.000173551	9.55886e-05	0.000263609	0.000121186	5.94265e-05	7.28651e-05	0	0	3.71872e-05	0	0	3.51655e-05	0	0	0	0	0	0	0	0	0	0	0	0	GGGGAA-TA-TTGG-G-C---AA-T-GG--GC--GC-A-A-G-C-CTG-AC-C-CA--GC-A---------A--C-GCC-G-C-G-T---G-A-A--G--GA-A-G-A-A-G-G-CT---TT-CG-G-G-T-T-G-T-A---AA-C-T-TC---------TT-TT-C-T--C-AGG----G--A-C--G---A---------------------------A--G-----------CA--------A---G----------------------------T-G-A-C-G-----G-T---A-C-CT--------G-A-G-G---A-A-T--AA--GC-C--AC-G-G-C-TAA-C-T-A-C-G-T---G-C-CA-GC-AG-C--CG--C--GG--TA-AT-…
Otu0101	Bacteroidetes	Bacteroidaceae	Bacteroides	101_Bacteroides	0	0	7.51851e-05	0.000260326	0.000430149	0.000428364	6.05932e-05	2.97133e-05	0	0	2.52436e-05	0	5.31915e-05	2.00272e-05	0	3.20041e-05	0	0	0	0	0	0	0	0	0	0	0	GAGGAA-TA-TTGG-T-C---AA-T-GG--AC--GA-G-A-G-T-CTG-AA-C-CA--GC-C---------A--A-GTA-G-C-G-T---G-A-A--G--GA-T-G-A-C-T-G-CC-C-TA-TG-G-G-T-T-G-T-A---AA-C-T-TC---------TT-TT-A-T--A-CGG----G--A-A--T---AA-AGTT-A---G-C-C--A-----------C-----------GT--------G-------------------T-GGC-T-TT-T-T-G-T-A-T-----G-T---A-C-CG--------T-A-T-G---A-A-T--AA--GG-A--TC-G-G-C-TAA-C-T-C-C-G-T---G-C-CA-GC-AG-C--CG--C--GG--TA-AT-…
Otu0117	Bacteroidetes	Bacteroidaceae	Bacteroides	117_Bacteroides	0	0	0	0	0	3.29511e-05	3.02966e-05	2.97133e-05	3.64325e-05	3.1345e-05	2.52436e-05	0	0.00018617	0.000260354	7.03309e-05	0	0	3.11624e-05	0	1.7665e-05	0	0	0	0	0	0	0	GAGGAA-TA-TTGG-T-C---AA-T-GG--AC--GA-G-A-G-T-CTG-AA-C-CA--GC-C---------A--A-GTA-G-C-G-T---G-A-A--G--GA-T-G-A-C-T-G-CC-C-TA-TG-G-G-T-T-G-T-A---AA-C-T-TC---------TT-TT-A-T--A-TGG----G--A-A--T---AA-AGTT-T---T-C-C--A-----------C-----------GT--------G-------------------T-GGA-A-TT-T-T-G-T-A-T-----G-T---A-C-CA--------T-A-T-G---A-A-T--AA--GG-A--TC-G-G-C-TAA-C-T-C-C-G-T---G-C-CA-GC-AG-C--CG--C--GG--TA-AT-…
Otu0119	Proteobacteria	Morganellaceae	Proteus	119_Proteus	0	0	0	0	0	0	0	0	0	0.000282105	0.000328167	0	0	2.00272e-05	0	0.000128016	4.85213e-05	0	0	0	0	0	0	0	0	0	0	GGGGAA-TA-TTGC-A-C---AA-T-GG--GC--GC-A-A-G-C-CTG-AT-G-CA--GC-C---------A--T-GCC-G-C-G-T---G-T-A--T--GA-A-G-A-A-G-G-CC---TT-AG-G-G-T-T-G-T-A---AA-G-T-AC---------TT-TC-A-G--C-GGG----G--A-G--G---AA--GGT-G---A-T-A--A-G-G----T--T-----------AA--------T---A----C-----CC---T-TAT-C-AA-T-T-G-A-C-G-----T-T---A-C-CC--------G-C-A-G---A-A-G--AA--GC-A--CC-G-G-C-TAA-C-T-C-C-G-T---G-C-CA-GC-AG-C--CG--C--GG--TA-AT-…
Otu0134	Bacteroidetes	Bacteroidaceae	Bacteroides	134_Bacteroides	2.36574e-05	0	0	0	0	0	0	0	0	3.1345e-05	7.57308e-05	0	2.65957e-05	2.00272e-05	3.51655e-05	0	0	0.000405111	0	0	0	0	0	0	0	0	0	GAGGAA-TA-TTGG-T-C---AA-T-GG--GC--GA-G-A-G-C-CTG-AA-C-CA--GC-C---------A--A-GTA-G-C-G-T---G-A-A--G--GA-T-G-A-A-G-G-CT-C-TA-TG-G-G-T-C-G-T-A---AA-C-T-TC---------TT-TT-A-T--A-TAA----G--A-A--T---AA-AGTG-C---A-G-T--A-----------T-----------GT--------A-------------------T-ACT-G-TT-T-T-G-T-A-T-----G-T---A-T-TA--------T-A-T-G---A-A-T--AA--GG-A--TC-G-G-C-TAA-C-T-C-C-G-T---G-C-CA-GC-AG-C--CG--C--GG--TA-AT-…
Otu0073	Firmicutes	Lachnospiraceae	Lachnospiraceae_unclassified	73_Lachnospiraceae_unclassified	0.000118287	0.000124514	0.000451111	0.000173551	9.55886e-05	6.59022e-05	0.000151483	5.94265e-05	3.64325e-05	3.1345e-05	0	3.71872e-05	0	2.00272e-05	3.51655e-05	3.20041e-05	4.85213e-05	3.11624e-05	6.84525e-05	0.00017665	0.000175469	2.7359e-05	8.61326e-05	5.78035e-05	0	0	0.000111797	GGGGAA-TA-TTGC-A-C---AA-T-GG--GG--GA-A-A-C-C-CTG-AT-G-CA--GC-G---------A--C-GCC-G-C-G-T---G-A-A--G--GA-T-G-A-A-G-T-AT---TT-CG-G-T-A-T-G-T-A---AA-C-T-TC---------TA-TC-A-G--C-AGG----G--A-A--G---A------------------------------A-----------AA-----------------------------------------T-G-A-C-G-----G-T---A-C-CT--------G-A-C-T---A-A-G--AA--GC-C--CC-G-G-C-TAA-C-T-A-C-G-T---G-C-CA-GC-AG-C--CG--C--GG--TA-AT-…
Otu0089	Bacteroidetes	Bacteroidaceae	Bacteroides	89_Bacteroides	0	0	0	0	0	0	0	2.97133e-05	0	3.1345e-05	7.57308e-05	7.43743e-05	0.000292553	0.000240327	0.00038682	0	2.42607e-05	3.11624e-05	6.84525e-05	0	0	0	0	0	0	0	0	GAGGAA-TA-TTGG-T-C---AA-T-GG--GC--GC-A-G-G-C-CTG-AA-C-CA--GC-C---------A--A-GTA-G-C-G-T---G-A-A--G--GA-T-G-A-A-G-G-CT-C-TA-TG-G-G-T-C-G-T-A---AA-C-T-TC---------TT-TT-A-T--A-TGG----G--A-A--T---AA-AGTT-T---T-C-C--A-----------C-----------GT--------G-------------------T-GGA-A-TT-T-T-G-T-A-T-----G-T---A-C-CA--------T-A-T-G---A-A-T--AA--GG-A--TC-G-G-C-TAA-C-T-C-C-G-T---G-C-CA-GC-AG-C--CG--C--GG--TA-AT-…
Otu0100	Bacteroidetes	Bacteroidaceae	Bacteroides	100_Bacteroides	0.000212917	0.000124514	0.000451111	8.67754e-05	0.000191177	3.29511e-05	3.02966e-05	8.91398e-05	0	0	0	0	0	0	0	0	0	0	0	0	0	0	0	0	0	0	0	GAGGAA-TA-TTGG-T-C---AA-T-GG--GC--GC-G-A-G-C-CTG-AA-C-CA--GC-C---------A--A-GTA-G-C-G-T---G-A-A--G--GA-T-G-A-C-T-G-CC-C-TA-TG-G-G-T-T-G-T-A---AA-C-T-TC---------TT-TT-G-T--C-CGG----G--A-A--T---AA-AACC-G---C-C-T--A-----------C-----------GT--------G-------------------T-AGG-C-GC-T-T-G-T-A-T-----G-T---ACC-GG--------T-A-C-G---A-A-T--AA--GC-A--TC-G-G-C-TAA-C-T-C-C-G-T---G-C-CA-GC-AG-C--CG--C--GG--TA-AT-…
Otu0168	Bacteroidetes	Bacteroidaceae	Bacteroides	168_Bacteroides	0	0	0	0	0	0	0	0	0	0	0	0	0	0	0	0	0	0	0	0	0	0	0	0.000346821	0	0	0	GAGGAA-TA-TTGG-T-C---AA-T-GG--GC--GA-G-A-G-C-CTG-AA-C-CA--GC-C---------A--A-GTA-G-C-G-T---G-A-A--G--GA-T-G-A-C-T-G-CC-C-TA-TG-G-G-T-T-G-T-A---AA-C-T-TC---------TT-TT-A-T--A-AAG----G--A-A--T---AA-AGTC-G---G-G-T--A-----------T-----------GG--------A-------------------T-ACC-C-GT-T-T-G-C-A-T-----G-T---A-C-TT--------T-A-T-G---A-A-T--AA--GG-A--TC-G-G-C-TAA-C-T-C-C-G-T---G-C-CA-GC-AG-C--CG--C--GG--TA-AT-…
Otu0083	Firmicutes	Lactobacillales_unclassified	Lactobacillales_unclassified	83_Lactobacillales_unclassified	0	0	0	0	0	0	0	0	0	6.269e-05	0	7.43743e-05	2.65957e-05	0.000100136	3.51655e-05	0	0	3.11624e-05	0.000250993	0.00017665	0.000175469	5.47181e-05	4.30663e-05	0.000144509	3.39685e-05	8.80127e-05	4.47187e-05	AGGGAA-TC-TTCG-G-C---AA-T-GG--AC--GA-A-A-G-T-CTG-AC-C-GA--GC-A---------A--C-GCC-G-C-G-T---G-A-G--T--GA-A-G-A-A-G-G-TT---TT-CG-G-A-T-C-G-T-A---AA-A-C-TC---------TG-TT-G-T--T-AGA----G--A-A--G---AA-CAAG-G---A-T-G--A-G-A----G--T-----------AA--------C--------T-----GT---T-CAT-C-CC-T-T-G-A-C-G-----G-T---A-T-CT--------A-A-C-C---A-G-A--AA--GC-C--AC-G-G-C-TAA-C-T-A-C-G-T---G-C-CA-GC-AG-C--CG--C--GG--TA-AT-…
Otu0098	Bacteroidetes	Bacteroidales_unclassified	Bacteroidales_unclassified	98_Bacteroidales_unclassified	4.73149e-05	0	7.51851e-05	0	9.55886e-05	0	0.000242373	0	7.28651e-05	0	0	0	2.65957e-05	0	0	9.60123e-05	0.000266867	0.000186974	0	0	0	0	0	0	0	0	0	GAGGAA-TA-TTGG-T-C---AA-T-GG--GC--GT-A-A-G-C-CTG-AA-C-CA--GC-C---------A--A-GTC-G-C-G-T---G-A-G--G--GA-T-G-A-A-G-G-TT-C-TA-TG-G-A-T-C-G-T-A---AA-C-C-TC---------TT-TT-A-T--A-AGG----G--A-A--T---AA-AGTG-C---G-G-G--A-----------C-----------GT--------G-------------------T-CCC-G-TT-T-T-G-T-A-T-----G-T---A-C-CT--------T-A-T-G---A-A-T--AA--GG-A--TC-G-G-C-TAA-C-T-C-C-G-T---G-C-CA-GC-AG-C--CG--C--GG--TA-AT-…
Otu0108	Bacteroidetes	Bacteroidaceae	Bacteroides	108_Bacteroides	2.36574e-05	4.98058e-05	0	8.67754e-05	4.77943e-05	3.29511e-05	0	2.97133e-05	0	0	5.04872e-05	3.71872e-05	0	6.00817e-05	3.51655e-05	9.60123e-05	0.000266867	0.000155812	0	0	0	0	0	0	0	0	0	GAGGAA-TA-TTGG-T-C---AA-T-GG--AC--GA-G-A-G-T-CTG-AA-C-CA--GC-C---------A--A-GTA-G-C-G-T---G-A-A--G--GA-T-G-A-C-T-G-CC-C-TA-TG-G-G-T-T-G-T-A---AA-C-T-TC---------TT-TT-A-T--A-CGG----G--A-A--T---AA-AGTG-A---G-G-C--A-----------C-----------GT--------G-------------------T-GCC-T-TT-T-T-G-T-A-T-----G-T---A-C-CG--------T-A-T-G---A-A-T--AA--GG-A--TC-G-G-C-TAA-C-T-C-C-G-T---G-C-CA-GC-AG-C--CG--C--GG--TA-AT-…
Otu0115	Bacteroidetes	Bacteroidaceae	Bacteroides	115_Bacteroides	0.000260232	9.96115e-05	0.000112778	8.67754e-05	0.000143383	0.000131804	6.05932e-05	0	3.64325e-05	3.1345e-05	0	0	0	0	0	0	0	0	0	0	0	0	0	2.89017e-05	0	0	0	GAGGAA-TA-TTGG-T-C---AA-T-GG--GC--GA-G-A-G-C-CTG-AA-C-CA--GC-C---------A--A-GTA-G-C-G-T---G-A-A--G--GA-T-G-A-C-T-G-CC-C-TA-TG-G-G-T-T-G-T-A---AA-C-T-TC---------TT-TT-A-T--A-AAG----G--A-A--T---AA-AGTC-G---G-G-T--A-----------T-----------GC--------A-------------------T-ACC-C-GT-T-T-G-C-A-T-----G-T---A-C-TT--------T-A-T-G---A-A-T--AA--GG-A--TC-G-G-C-TAA-C-T-C-C-G-T---G-C-CA-GC-AG-C--CG--C--GG--TA-AT-…
Otu0120	Bacteroidetes	Bacteroidaceae	Bacteroides	120_Bacteroides	0	0	0	0	0	0	0	0	0	0	2.52436e-05	0.000111561	5.31915e-05	2.00272e-05	0.000105496	6.40082e-05	0.000266867	9.34871e-05	4.5635e-05	0	0	0	0	0	0	0	2.23594e-05	GAGGAA-TA-TTGG-T-C---AA-T-GG--AC--GA-G-A-G-T-CTG-AA-C-CA--GC-C---------A--A-GTA-G-C-G-T---G-A-A--G--GA-T-G-A-C-T-G-CC-C-TA-TG-G-G-T-T-G-T-A---AA-C-T-TC---------TT-TT-A-T--A-TGG----G--A-A--T---AA-AGTT-T---T-C-C--A-----------C-----------GT--------G-------------------T-GGA-A-TT-T-T-G-T-A-T-----G-T---A-C-CA--------T-A-T-G---A-A-T--AA--GG-A--TC-G-G-C-TAA-C-T-C-C-G-T---G-C-CA-GC-AG-C--CG--C--GG--TA-AT-…
Otu0088	Firmicutes	Clostridiaceae	Clostridium_sensu_stricto_1	88_Clostridium_sensu_stricto_1	0	0	0	8.67754e-05	9.55886e-05	6.59022e-05	6.05932e-05	0.000207993	0.000364325	3.1345e-05	0.000100974	3.71872e-05	2.65957e-05	2.00272e-05	0.000140662	6.40082e-05	4.85213e-05	0.000124649	0	3.53301e-05	0	0	0	0	0	0	0	GGGGAA-TA-TTGC-A-C---AA-T-GG--GG--GA-A-A-C-C-CTG-AT-G-CA--GC-A---------A--C-GCC-G-C-G-T---G-A-G--T--GA-T-G-A-C-G-G-CC---TT-CG-G-G-T-T-G-T-A---AA-G-C-TC---------TG-TC-T-T--T-GGG----G--A-C--G---A------------------------------T-----------AA-----------------------------------------T-G-A-C-G-----G-T---A-C-CC--------A-A-G-G---A-G-G--AA--GC-C--AC-G-G-C-TAA-C-T-A-C-G-T---G-C-CA-GC-AG-C--CG--C--GG--TA-AT-…
Otu0093	Firmicutes	Lachnospiraceae	Lachnospiraceae_unclassified	93_Lachnospiraceae_unclassified	0.00018926	0.000224126	0.000225555	0	0	0	0.000302966	5.94265e-05	0.000255028	0	0	0	0	0	0	0	0	0	0	0	0	0	0	0	0	0	0	GGGGAA-TA-TTGC-A-C---AA-T-GG--GG--GA-A-A-C-C-CTG-AT-G-CA--GC-A---------A--C-GCC-G-C-G-T---G-A-A--G--GA-A-G-A-A-G-G-CT---TT-CG-G-G-T-C-G-T-A---AA-C-T-TC---------TA-TC-A-A--TAGGGAC--G--A-A--G---A------------------------------A-----------AG-----------------------------------------T-G-A-C-G-----G-T---A-C-CT--------A-A-A-T---A-A-G--AA--GC-C--CC-G-G-C-TAA-C-T-A-C-G-T---G-C-CA-GC-AG-C--CG--C--GG--TA-AT-…
Otu0097	Actinobacteriota	Eggerthellaceae	Gordonibacter	97_Gordonibacter	0	0	0	0.000433877	0.000430149	0.000329511	0.000272669	2.97133e-05	0.00014573	0	0	0	0	0	0	0	0	0	0	0	0	0	0	0	0	0	0	GGGGAA-TT-TTGC-G-C---AA-T-GG--GG--GG-A-A-C-C-CTG-AC-G-CA--GC-A---------A--C-GCC-G-C-G-T---G-C-G--G--GA-T-G-A-A-G-G-CC---TT-CG-G-G-T-T-G-T-A---AA-C-C-GC---------TT-TC-A-G--C-AGG----G--A-A--G---A------------------------------T-----------AG--------T----------------------------------G-A-C-G-----G-T---A-C-CT--------G-C-A-G---A-A-G--AA--GC-C--CC-G-G-C-TAA-C-T-A-C-G-T---G-C-CA-GC-AG-C--CG--C--GG--TA-AT-…
Otu0111	Firmicutes	Clostridiaceae	Sarcina	111_Sarcina	0	0	0	0	0	0	0	0	0	0	0	0	0	0	0	0	0	0	0	0.000123655	0.000219337	0	4.30663e-05	0	0.000101906	0.000176025	0.000201234	GGGGAA-TA-TTGC-A-C---AA-T-GG--GG--GA-A-A-C-C-CTG-AT-G-CA--GC-A---------A--C-GCC-G-C-G-T---G-A-G--T--GA-T-G-A-C-G-G-TC---TT-CG-G-A-T-T-G-T-A---AA-G-C-TC---------TG-TC-T-T--T-AGG----G--A-C--G---A------------------------------T-----------AA-----------------------------------------T-G-A-C-G-----G-T---A-C-CT--------A-A-G-G---A-G-G--AA--GC-C--AC-G-G-C-TAA-C-T-A-C-G-T---G-C-CA-GC-AG-C--CG--C--GG--TA-AT-…
Otu0122	Firmicutes	Erysipelatoclostridiaceae	Erysipelotrichaceae_UCG-003	122_Erysipelotrichaceae_UCG-003	0	0	0	0	0	0	0	0	0	0	0	0	0	0	0	0.000288037	0.000194085	0.000311624	0	0	0	0	0	0	0	0	0	AGGGAA-TT-TTCG-G-C---AA-T-GG--GG--GA-A-A-C-C-CTG-AC-C-GA--GC-A---------A--C-GCC-G-C-G-T---G-A-A--G--GA-A-G-A-A-G-T-AA---TT-CG-T-T-A-T-G-T-A---AA-C-T-TC---------TG-TC-A-T--A-GA-----G--G-A--A---GA-ACG-GTG--C-G-T--G-T-A----G--G-----------GA--------A--------T-----GA---C-AT-GC-AA-G-T-G-A-C-G-----G-T---A-C-TC--------T-A-T-A---A-G-A--AA--GC-C--AC-G-G-C-TAA-C-T-A-C-G-T---G-C-CA-GC-AG-C--CG--C--GG--TA-AT-…
Otu0142	Bacteroidetes	Bacteroidaceae	Bacteroides	142_Bacteroides	0	0	0	0	0	0	0	0	0	0	0	0	0	0	0	0	0	0	0	3.53301e-05	0	0.000136795	0.000215332	0	0	0	0	GAGGAA-TA-TTGG-T-C---AA-T-GG--GC--GC-A-G-G-C-CTG-AA-C-CA--GC-C---------A--A-GTA-G-C-G-T---G-A-A--G--GA-T-G-A-A-G-G-TT-C-TA-CG-G-A-T-T-G-T-A---AA-C-T-TC---------CT-TT-A-T--A-CGG----G--A-A--T---AA-AACC-T---C-C-C--A-----------C-----------GT--------G-------------------T-GGG-A-GC-T-T-G-T-A-T-----G-T---A-C-CG--------T-A-T-G---A-A-T--AA--GC-A--TC-G-G-C-TAA-C-T-C-C-G-T---G-C-CA-GC-AG-C--CG--C--GG--TA-AT-…
Otu0144	Firmicutes	Firmicutes_unclassified	Firmicutes_unclassified	144_Firmicutes_unclassified	0	0	0	0	0	0	0	0	0	3.1345e-05	5.04872e-05	0	0	2.00272e-05	0	0	2.42607e-05	0	0.000228175	0	0	2.7359e-05	0	0	0	0	0	AGGGAA-TC-TTCG-G-C---AA-T-GG--AC--GA-A-A-G-T-CTG-AC-C-GA--GC-A---------A--C-GCC-G-C-G-T---G-A-G--T--GA-A-G-A-A-G-G-TT---TT-CG-G-A-T-C-G-T-A---AA-A-C-TC---------TG-TT-G-T--T-AGA----G--A-A--G---AA-CAAG-G---A-T-G--A-G-A----G--T-----------AA--------C--------T-----GT---T-CAT-C-CC-T-T-G-A-C-G-----G-T---A-T-CT--------A-A-C-C---A-G-A--AA--GC-C--AC-G-G-C-TAA-C-T-A-C-G-T---G-C-CA-GC-AG-C--CG--C--GG--TA-AT-…
Otu0154	Bacteroidetes	Bacteroidaceae	Bacteroides	154_Bacteroides	2.36574e-05	0	0	0	4.77943e-05	0.000329511	0	0	0	0	0	7.43743e-05	0	0	0	0	0	0	0	0	0	0	0	0	0	0	0	GAGGAA-TA-TTGG-T-C---AA-T-GG--GC--GC-A-G-G-C-CTG-AA-C-CA--GC-C---------A--A-GTA-G-C-G-T---G-A-A--G--GA-T-G-A-C-T-G-CC-C-TA-TG-G-G-T-T-G-T-A---AA-C-T-TC---------TT-TT-A-T--A-TGG----G--A-A--T---AA-AGTT-T---T-C-C--A-----------C-----------GT--------G-------------------T-GGA-A-TT-T-T-G-T-A-T-----G-T---A-C-CA--------T-A-T-G---A-A-T--AA--GG-A--TC-G-G-C-TAA-C-T-C-C-G-T---G-C-CA-GC-AG-C--CG--C--GG--TA-AT-…
Otu0079	Firmicutes	Enterococcaceae	Enterococcaceae_unclassified	79_Enterococcaceae_unclassified	2.36574e-05	0	3.75926e-05	0	0	0	0	2.97133e-05	0	9.4035e-05	0.000100974	7.43743e-05	5.31915e-05	0	0.000105496	3.20041e-05	2.42607e-05	3.11624e-05	0.000205358	0.000123655	0.000131602	0.000109436	4.30663e-05	0.000115607	0.000101906	0.000264038	0.000156516	AGGGAA-TC-TTCG-G-C---AA-T-GG--AC--GC-A-A-G-T-CTG-AC-C-GA--GC-A---------A--C-GCC-G-C-G-T---G-A-G--T--GA-A-G-A-A-G-G-TT---TT-CG-G-A-T-C-G-T-A---AA-A-C-TC---------TG-TT-G-T--T-AGA----G--A-A--G---AA-CAAG-G---A-T-G--A-G-A----G--T-----------AG--------A---A----T-----GT---T-CAT-C-CC-T-T-G-A-C-G-----G-T---A-T-CT--------A-A-C-C---A-G-A--AA--GC-C--AC-G-G-C-TAA-C-T-A-C-G-T---G-C-CA-GC-AG-C--CG--C--GG--TA-AT-…
Otu0080	Firmicutes	Streptococcaceae	Streptococcus	80_Streptococcus	9.46298e-05	7.47086e-05	0	0	4.77943e-05	0	0	5.94265e-05	0	0.000219415	0.000227192	0.000334684	2.65957e-05	0.000160218	0.000175827	6.40082e-05	0.000145564	0.000124649	0	0	0	0	0	0	0	0	0	AGGGAA-TC-TTCG-G-C---AA-T-GG--GG--GC-A-A-C-C-CTG-AC-C-GA--GC-A---------A--C-GCC-G-C-G-T---G-A-G--T--GA-A-G-A-A-G-G-TT---TT-CG-G-A-T-C-G-T-A---AA-G-C-TC---------TG-TT-G-T--A-AGT----C--A-A--G---AA-CGGG-T---G-T-G--A-G-A----G--T-----------GG--------A---A----A-----GT---T-CAC-A-CT-G-T-G-A-C-G-----G-T---A-G-CT--------T-A-C-C---A-G-A--AA--GG-G--AC-G-G-C-TAA-C-T-A-C-G-T---G-C-CA-GC-AG-C--CG--C--GG--TA-AT-…
Otu0112	Firmicutes	Lachnospiraceae	Lachnospiraceae_unclassified	112_Lachnospiraceae_unclassified	0	0	0	0	0	0	0	0	3.64325e-05	0.000156725	0.000227192	0	5.31915e-05	8.01089e-05	0	9.60123e-05	0.000169825	6.23247e-05	0	0	0	0	0	0	0	0	0	GGGGAA-TA-TTGC-A-C---AA-T-GG--GG--GA-A-A-C-C-CTG-AT-G-CA--GC-G---------A--C-GCC-G-C-G-T---G-A-G--T--GA-A-G-A-A-G-T-AT---TT-CG-G-T-A-T-G-T-A---AA-G-C-TC---------TA-TC-A-G--C-AGG----G--A-A--G---A------------------------------A-----------AG-----------------------------------------T-G-A-C-G-----G-T---A-C-CT--------G-A-A-T---A-A-G--AA--GC-C--CC-G-G-C-TAA-C-T-A-C-G-T---G-C-CA-GC-AG-C--CG--C--GG--TA-AT-…
Otu0087	Firmicutes	Lactobacillales_unclassified	Lactobacillales_unclassified	87_Lactobacillales_unclassified	2.36574e-05	0	0	0	0	0	0	0	0	0	0.000151462	3.71872e-05	5.31915e-05	0	3.51655e-05	3.20041e-05	0	0	2.28175e-05	0.00014132	0.000131602	0.000109436	2.15332e-05	0.000202312	6.79371e-05	8.80127e-05	0.000111797	AGGGAA-TC-TTCG-G-C---AA-T-GG--AC--GA-A-A-G-T-CTG-AC-C-GA--GC-A---------A--C-GCC-G-C-G-T---G-A-G--T--GA-A-G-A-A-G-G-TT---TT-CG-G-A-T-C-G-T-A---AA-A-C-TC---------TG-TT-G-T--T-AGA----G--A-A--G---AA-CAAG-G---A-T-G--A-G-A----G--T-----------AA--------C--------T-----GT---T-CAT-C-CC-T-T-G-A-C-G-----G-T---A-T-CT--------A-A-C-C---A-G-A--AA--GC-C--AC-G-G-C-TAA-C-T-A-C-G-T---G-C-CA-GC-AG-C--CG--C--GG--TA-AT-…
Otu0091	Firmicutes	Lactobacillales_unclassified	Lactobacillales_unclassified	91_Lactobacillales_unclassified	0	0	0	0	0	0	0	0	0	0	0	7.43743e-05	2.65957e-05	0.000160218	0.000140662	3.20041e-05	7.2782e-05	3.11624e-05	6.84525e-05	8.83252e-05	0.000109668	0.000164154	8.61326e-05	0	6.79371e-05	0	0	AGGGAA-TC-TTCG-G-C---AA-T-GG--GG--GC-A-A-C-C-CTG-AC-C-GA--GC-A---------A--C-GCC-G-C-G-T---G-A-G--T--GA-A-G-A-A-G-G-TT---TT-CG-G-A-T-C-G-T-A---AA-A-C-TC---------TG-TT-G-T--T-AGA----G--A-A--G---AA-CAAG-G---A-T-G--A-G-A----G--T-----------AA--------C--------T-----GT---T-CAT-C-CC-T-T-G-A-C-G-----G-T---A-T-CT--------A-A-C-C---A-G-A--AA--GC-C--AC-G-G-C-TAA-C-T-A-C-G-T---G-C-CA-GC-AG-C--CG--C--GG--TA-AT-…
Otu0092	Proteobacteria	Enterobacteriaceae	Escherichia-Shigella	92_Escherichia-Shigella	2.36574e-05	4.98058e-05	0	8.67754e-05	4.77943e-05	3.29511e-05	0	0	0	0	5.04872e-05	0	0.000106383	4.00545e-05	3.51655e-05	0	0	0	0.00018254	5.29951e-05	0.000109668	0	4.30663e-05	0.000115607	0	0.000176025	8.94374e-05	GGGGAA-TA-TTGC-A-C---AA-T-GG--GC--GC-A-A-G-C-CTG-AT-G-CA--GC-C---------A--T-GCC-G-C-G-T---G-T-A--T--GA-A-G-A-A-G-G-CC---TT-CG-G-G-T-T-G-T-A---AA-G-T-AC---------TT-TC-A-G--C-GGG----G--A-G--G---AA--GGG-A---G-T-A--A-A-G----T--T-----------AA--------T---A----C-----CT---T-TGC-T-CA-T-T-G-A-C-G-----T-T---A-C-CC--------G-C-A-G---A-A-G--AA--GC-A--CC-G-G-C-TAA-C-T-C-C-G-T---G-C-CA-GC-AG-C--CG--C--GG--TA-AT-…
Otu0104	Firmicutes	Selenomonadaceae	Megamonas	104_Megamonas	0	0	0	0	4.77943e-05	6.59022e-05	6.05932e-05	8.91398e-05	0	0	2.52436e-05	3.71872e-05	2.65957e-05	0	0	3.20041e-05	4.85213e-05	0	4.5635e-05	0	0	0.000109436	4.30663e-05	0.000231214	3.39685e-05	8.80127e-05	4.47187e-05	GGGGAA-TC-TTCC-G-C---AA-T-GG--GC--GA-A-A-G-C-CTG-AC-G-GA--GC-A---------A--C-GCC-G-C-G-T---G-A-A--C--GA-T-G-A-A-G-G-TC---TT-AG-G-A-T-C-G-T-A---AA-G-T-TC---------TG-TT-G-T--T-AGG----G--A-C--G---AA--GGG-T---A-A-G--A-T-T----CA-T-----------AA--------T---A----A-----GG---T-TTT-T-AT-T-T-G-A-C-G-----G-T---A-C-CT--------A-A-C-G---A-G-G--AA--GC-C--AC-G-G-C-TAA-C-T-A-C-G-T---G-C-CA-GC-AG-C--CG--C--GG--TA-AT-…
Otu0123	Firmicutes	Lactobacillales_unclassified	Lactobacillales_unclassified	123_Lactobacillales_unclassified	0	0	0	8.67754e-05	0	0	0	0	0	0	0	0	0	0	3.51655e-05	6.40082e-05	2.42607e-05	3.11624e-05	4.5635e-05	0	2.19337e-05	8.20771e-05	2.15332e-05	0	0.000203811	0	0.000178875	AGGGAA-TT-TTCG-G-C---AA-T-GG--GG--GA-A-A-C-C-CTG-AC-C-GA--GC-A---------A--C-GCC-G-C-G-T---G-A-A--G--GA-A-G-A-A-G-G-TT---TT-CG-G-A-T-C-G-T-A---AA-A-C-TC---------TG-TT-G-T--T-AGA----G--A-A--G---AA-CAAG-G---A-T-G--A-G-A----G--T-----------AG--------A---A----T-----GT---T-CAT-C-CC-T-T-G-A-C-G-----G-T---A-T-CT--------A-A-C-C---A-G-A--AA--GC-C--AC-G-G-C-TAA-C-T-A-C-G-T---G-C-CA-GC-AG-C--CG--C--GG--TA-AT-…
Otu0136	Bacteroidetes	Bacteroidaceae	Bacteroides	136_Bacteroides	0	4.98058e-05	0.000300741	0	0.000238971	0	6.05932e-05	0	0	0	0	0	2.65957e-05	0	0	0	4.85213e-05	0	0	0	0	0	0	0	0	0	0	GAGGAA-TA-TTGG-T-C---AA-T-GG--GC--GC-G-A-G-C-CTG-AA-C-CA--GC-C---------A--A-GTA-G-C-G-T---G-A-A--G--GA-T-G-A-C-T-G-CC-C-TA-TG-G-G-T-T-G-T-A---AA-C-T-TC---------TT-TT-A-T--A-CGG----G--A-A--T---AA-AGTT-A---G-C-C--A-----------C-----------GT--------G-------------------T-GGC-T-TT-T-T-G-T-A-T-----G-T---A-C-CG--------T-A-T-G---A-A-T--AA--GG-A--TC-G-G-C-TAA-C-T-C-C-G-T---G-C-CA-GC-AG-C--CG--C--GG--TA-AT-…
Otu0150	Firmicutes	Clostridiaceae	Clostridium_sensu_stricto_1	150_Clostridium_sensu_stricto_1	0	0	0	0	0	0	0	0	0	0	2.52436e-05	0	0	0	3.51655e-05	3.20041e-05	0	0	0.00018254	0	0	5.47181e-05	0	0	6.79371e-05	0	0	GGGGAA-TA-TTGC-A-C---AA-T-GG--GG--GA-A-A-C-C-CTG-AT-G-CA--GC-A---------A--C-GCC-G-C-G-T---G-A-G--T--GA-TG--A-C-G-GC-C---TT-CG-G-G-T-T-G-T-A---AA-G-C-TC---------TG-TC-T-T--C-AGG----G--A-C--G---A------------------------------T-----------AA-----------------------------------------T-G-A-C-G-----G-T---A-C-CT--------G-A-G-G---A-G-G--AA--GC-C--AC-G-G-C-TAA-C-T-A-C-G-T---G-C-CA-GC-AG-C--CG--C--GG--TA-AT-…
Otu0162	Firmicutes	Lachnospiraceae	Lachnospiraceae_unclassified	162_Lachnospiraceae_unclassified	0	4.98058e-05	0	0	4.77943e-05	0	3.02966e-05	0	0.00029146	0	0	0	0	0	0	3.20041e-05	0	0	0	0	0	0	0	0	0	0	0	GGGGAA-TA-TTGC-A-C---AA-T-GG--GG--GA-A-A-C-C-CTG-AT-G-CA--GC-A---------A--C-GCC-G-C-G-T---G-A-G--T--GA-A-G-A-A-G-T-AT---TT-CG-G-T-A-T-G-T-A---AA-G-C-TC---------TA-TC-A-G--C-AGG----G--A-A--G---A------------------------------A----------ACA-----------------------------------------A-G-A-C-G-----G-T---A-C-CT--------G-A-C-T---A-A-G--AA--GC-C--CC-G-G-C-TAA-C-T-A-C-G-T---G-C-CA-GC-AG-C--CG--C--GG--TA-AT-…
Otu0174	Firmicutes	Lactobacillales_unclassified	Lactobacillales_unclassified	174_Lactobacillales_unclassified	0	0	0	0	0	0	0	0	0	0	0	0	2.65957e-05	0	0	0	0	3.11624e-05	0	0.00014132	0	2.7359e-05	0	0	0	0	0	AGGGAA-TC-TTCG-G-C---AA-T-GG--AC--GA-A-A-G-T-CTG-GC-C-GA--GC-A---------A--C-GCC-G-C-G-T---G-A-G--T--GA-A-G-A-A-G-G-TT---CT-CG-G-A-T-C-G-T-A---AA-A-C-TC---------TG-TT-G-T--T-AGA----G--A-A--G---AA-CAAG-G---A-T-G--A-G-A----G--T-----------AA--------C--------T-----GT---T-CAT-C-CC-T-T-G-A-C-G-----G-T---A-T-CT--------A-G-C-C---A-G-A--AA--GC-C--AC-G-G-C-TAA-C-T-A-C-G-T---G-C-CA-GC-AG-C--CG--C--GG--TA-AT-…
Otu0178	Bacteroidetes	Bacteroidaceae	Bacteroides	178_Bacteroides	0	0	0	0	0	0	0	0	0	0	0	0	0	0	0	0	0.000194085	9.34871e-05	0	0	0	0	0	0	0	0	0	GAGGAA-TA-TTGG-T-C---AA-T-GG--AC--GA-G-A-G-T-CTG-AA-C-CA--GC-C---------A--A-GTA-G-C-G-T---G-A-A--G--GA-T-G-A-C-T-G-CC-C-TA-TG-G-G-T-T-G-T-A---AA-C-T-TC---------TT-TT-A-T--A-CGG----G--A-A--T---AA-AGTG-A---G-G-C--A-----------C-----------GT--------G-------------------T-CCC-G-TT-T-T-G-T-A-T-----G-T---A-C-CT--------T-A-T-G---A-A-T--AA--GG-A--TC-G-G-C-TAA-C-T-C-C-G-T---G-C-CA-GC-AG-C--CG--C--GG--TA-AT-…
Otu0217	Bacteroidetes	Tannerellaceae	Parabacteroides	217_Parabacteroides	0	0	0	0	0	0	0	0.000237706	0	0	0	0	0	0	0	0	0	0	0	0	0	0	0	0	0	0	0	GAGGAA-TA-TTGG-T-C---AA-T-GG--AC--GA-G-A-G-T-CTG-AA-C-CA--GC-C---------A--A-GTA-G-C-G-T---G-A-A--G--GA-T-G-A-C-T-G-CC-C-TA-TG-G-G-T-T-G-T-A---AA-C-T-TC---------TT-TT-A-T--A-CGG----G--A-A--T---AA-AGTT-A-----G-GC-A-----------C-----------GT--------G-------------------T-GCC-T-TT-T-T-G-T-A-T-----G-T---A-C-CG--------T-A-T-G---A-A-T--AA--GG-A--TC-G-G-C-TAA-C-T-C-C-G-T---G-C-CA-GC-AG-C--CG--C--GG--TA-AT-…
Otu0096	Firmicutes	Lactobacillales_unclassified	Lactobacillales_unclassified	96_Lactobacillales_unclassified	0	0	0	0	0	0	0	0	0	6.269e-05	0.000176705	0.000185936	5.31915e-05	0	7.03309e-05	3.20041e-05	9.70426e-05	9.34871e-05	2.28175e-05	1.7665e-05	6.5801e-05	0	4.30663e-05	2.89017e-05	6.79371e-05	0	6.70781e-05	GGGGAA-TA-TTGC-A-C---AA-T-GG--GG--GA-A-A-C-C-CTG-AT-G-CA--GC-G---------A--C-GCC-G-C-G-T---G-A-G--T--GA-A-G-A-A-G-G-TT---TT-CG-G-A-T-C-G-T-A---AA-A-C-TC---------TG-TT-G-T--T-AGA----G--A-A--G---AA-CAAG-G---A-T-G--A-G-A----G--T-----------AA--------C--------T-----GT---T-CAT-C-CC-T-T-G-A-C-G-----G-T---A-T-CT--------A-A-C-C---A-G-A--AA--GC-C--AC-G-G-C-TAA-C-T-A-C-G-T---G-C-CA-GC-AG-C--CG--C--GG--TA-AT-…
Otu0102	Bacteroidetes	Bacteroidaceae	Bacteroides	102_Bacteroides	0	0	0	8.67754e-05	0	6.59022e-05	9.08898e-05	5.94265e-05	3.64325e-05	0	5.04872e-05	3.71872e-05	0.000132979	0.000100136	0.000246158	0	4.85213e-05	9.34871e-05	0	0	0	0	0	0	0	0	0	GAGGAA-TA-TTGG-T-C---AA-T-GG--AC--GC-G-A-G-T-CTG-AA-C-CA--GC-C---------A--A-GTA-G-C-G-T---G-A-A--G--GA-T-G-A-C-T-G-CC-C-TA-TG-G-G-C-T-G-T-A---AA-C-T-TC---------TT-TT-A-T--A-TGG----G--A-A--T---AA-AGTT-T---T-C-C--A-----------C-----------GT--------G-------------------T-GGA-A-CT-T-T-G-T-A-T-----G-T---A-C-CA--------T-A-T-G---A-A-T--AA--GG-A--TC-G-G-C-TAA-C-T-C-C-G-T---G-C-CA-GC-AG-C--CG--C--GG--TA-AT-…
Otu0118	Bacteroidetes	Bacteroidaceae	Bacteroides	118_Bacteroides	0.000165602	0.000124514	3.75926e-05	0.000347102	0.000143383	9.88533e-05	3.02966e-05	2.97133e-05	0.000109298	0	0	0	0	0	3.51655e-05	0	0	0	0	0	0	0	0	0	0	0	0	GAGGAA-TA-TTGG-T-C---AA-T-GG--AC--GA-G-A-G-T-CTG-AA-C-CA--GC-C---------A--A-GTA-G-C-G-T---G-A-A--G--GA-T-G-A-C-T-G-CC-C-TA-TG-G-G-T-T-G-T-A---AA-C-T-TC---------TT-TT-A-T--A-CGG----G--A-A--T---AA-AGTG-G---T-C-C--A-----------C-----------GT--------G-------------------T-GGA-C-TT-T-T-G-T-A-T-----G-T---A-C-CG--------T-A-T-G---A-A-T--AA--GG-A--TC-G-G-C-TAA-C-T-C-C-G-T---G-C-CA-GC-AG-C--CG--C--GG--TA-AT-…
Otu0126	Bacteroidetes	Bacteroidaceae	Bacteroides	126_Bacteroides	0	0	0	0	0	0	0	0	0	0	0.000126218	0.000148749	0.000132979	0.000140191	7.03309e-05	3.20041e-05	2.42607e-05	0	0	0	0	0	0	0	0	0	0	GAGGAA-TA-TTGG-T-C---AA-T-GG--GC--GA-G-A-G-C-CTG-AA-C-CA--GC-C---------A--A-GTA-G-C-G-T---G-A-A--G--GA-T-G-A-A-G-G-CT-C-TA-TG-G-G-T-C-G-T-A---AA-C-T-TC---------TT-TT-A-T--A-TGG----G--A-A--T---AA-AGTT-T---T-C-C--A-----------C-----------GT--------G-------------------T-GGA-A-TT-T-T-G-T-A-T-----G-T---A-C-CA--------T-A-T-G---A-A-T--AA--GG-A--TC-G-G-C-TAA-C-T-C-C-G-T---G-C-CA-GC-AG-C--CG--C--GG--TA-AT-…
Otu0128	Firmicutes	Lachnospiraceae	Lachnospiraceae_unclassified	128_Lachnospiraceae_unclassified	4.73149e-05	4.98058e-05	0.000112778	8.67754e-05	0.000143383	6.59022e-05	9.08898e-05	2.97133e-05	0.000255028	0	0	0	0	0	0	0	0	0	0	0	0	0	0	0	0	0	0	GGGGAA-TA-TTGC-A-C---AA-T-GG--GC--GA-A-A-G-C-CTG-AT-G-CA--GC-G---------A--C-GCC-G-C-G-T---G-A-G--T--GA-A-G-A-A-G-T-AT---TT-CG-G-T-A-T-G-T-A---AA-G-C-TC---------TA-TC-A-G--C-AGG----T--A-A--G---A------------------------------A-----------AA-----------------------------------------T-G-A-C-G-----G-T---A-C-CT--------G-A-C-T---A-A-G--AA--GC-C--CC-G-G-C-TAA-C-T-A-C-G-T---G-C-CA-GC-AG-C--CG--C--GG--TA-AT-…
Otu0132	Bacteroidetes	Bacteroidaceae	Bacteroides	132_Bacteroides	0	0	0	0	0	0	0	0	0	0	0	0	0	0	0	0	0	0	0	7.06601e-05	8.77347e-05	0.000191513	0.000129199	0	3.39685e-05	0	0	GAGGAA-TA-TTGG-T-C---AA-T-GG--GC--GC-A-G-G-C-CTG-AA-C-CA--GC-C---------A--A-GTA-G-C-G-T---G-A-A--G--GA-T-G-A-C-T-G-CC-C-TA-TG-G-G-T-T-G-T-A---AA-C-T-TC---------TT-TT-A-T--A-CGG----G--A-A--T---AA-A-AC-CT--C-C-C--A-----------C-----------GT--------G-------------------T-GGG-A-GC-T-T-G-T-A-T-----G-T---A-C-CG--------T-A-T-G---A-A-T--AA--GC-A--TC-G-G-C-TAA-C-T-C-C-G-T---G-C-CA-GC-AG-C--CG--C--GG--TA-AT-…
Otu0152	Firmicutes	Erysipelatoclostridiaceae	Erysipelatoclostridium	152_Erysipelatoclostridium	0	0	0	0	0	0	0.000121186	2.97133e-05	7.28651e-05	0	0	0	0	0	0	0	2.42607e-05	0	0	0	0	0	0	0	0	0	0.000156516	GGGGAA-TA-TTGC-A-C---AA-T-GG--GG--GA-A-A-C-C-CTG-AT-G-CA--GC-G---------A--C-GCC-G-C-G-T---G-A-A--G--GA-T-G-A-A-G-G-TT---TT-CG-G-A-T-T-G-T-A---AA-C-T-TC---------TG-TT-A-T--A-AAG----G--A-A--G---AA-CGGC-G---G-C-T--A-C-A----G--G-----------AA--------A--------T-----GG---T-AGC-C-GA-G-T-G-A-C-G-----G-T---A-C-TT--------T-A-T-T---A-G-A--AA--GC-C--AC-G-G-C-TAA-C-T-A-C-G-T---G-C-CA-GC-AG-C--CG--C--GG--TA-AT-…
Otu0153	Bacteroidetes	Bacteroidaceae	Bacteroides	153_Bacteroides	0	0	0	0	0	0	0	0	0	0	0	0	0	0	0	0	0	0	0	0	2.19337e-05	0.000164154	0.000150732	0	0	0	0	GAGGAA-TA-TTGG-T-C---AA-T-GG--GC--GC-A-G-G-C-CTG-AA-C-CA--GC-C---------A--A-GTA-G-C-G-T---G-A-A--G--GA-T-G-A-C-T-G-CC-C-TA-TG-G-G-T-T-G-T-A---AA-C-T-TC---------TT-TT-A-T--A-CGG----G--A-A--T---AA-AACC-T---C-C-C--A-----------C-----------GT--------G-------------------T-GGG-A-GC-T-T-G-T-A-T-----G-T---A-C-CG--------T-A-T-G---A-A-T--AA--GC-A--TC-G-G-C-TAA-C-T-C-C-G-T---G-C-CA-GC-AG-C--CG--C--GG--TA-AT-…
Otu0170	Bacteroidetes	Bacteroidaceae	Bacteroides	170_Bacteroides	4.73149e-05	0	0	0	0	0.000230658	0	8.91398e-05	0	0	0	0	0	0	0	0	0	0	0	0	0	0	0	0	0	0	0	GAGGAA-TA-TTGG-T-C---AA-T-GG--AC--GA-G-A-G-T-CTG-AA-C-CA--GC-C---------A--A-GTA-G-C-G-T---G-A-A--G--GA-T-G-A-C-T-G-CC-C-TA-TG-G-G-T-T-G-T-A---AA-C-T-TC---------TT-TT-A-T--A-CGG----G--A-A--T---AA-AGT--TA--G-G-C--A-----------C-----------GT--------G-------------------T-GCC-T-TT-T-T-G-T-A-T-----G-T---A-C-CG--------T-A-T-G---A-A-T--AA--GG-A--TC-G-G-C-TAA-C-T-C-C-G-T---G-C-CA-GC-AG-C--CG--C--GG--TA-AT-…
Otu0196	Bacteroidetes	Bacteroidaceae	Bacteroides	196_Bacteroides	0	0	0	0	0	0	0	0	0	0	0	0	0	0	0	3.20041e-05	0	0	0	0	2.19337e-05	0	0.000150732	0	0	0	0	GAGGAA-TA-TTGG-T-C---AA-T-GG--GC--GC-A-G-G-C-CTG-AA-C-CA--GC-C---------A--A-GTA-G-C-G-T---G-A-A--G--GA-T-G-A-C-T-G-CC-C-TA-TG-G-G-T-T-G-T-A---AA-C-T-TC---------TC-TT-A-T--A-TGG----G--A-A--T---AA-AGTC-T---T-C-C--A-----------C-----------GT--------G-------------------T-GGT-A-TT-T-T-G-T-A-T-----G-C---A-C-CA--------T-A-T-G---A-A-T--AA--GG-A--TC-G-G-C-CAA-C-T-C-C-G-T---G-C-CA-GC-AG-C--CG--C--GG--TA-AT-…
Otu0197	Bacteroidetes	Bacteroidaceae	Bacteroides	197_Bacteroides	0	0	0.000263148	0	4.77943e-05	0	0	0	3.64325e-05	0	0	0	0	0	0	0	0	0	0	0	0	0	0	0	0	0	0	GAGGAA-TA-TTGG-T-C---AA-T-GG--GC--GC-G-A-G-C-CTG-AA-C-CA--GC-C---------A--A-GTA-G-C-G-T---G-A-A--G--GA-T-G-A-C-T-G-CC-C-TA-TG-G-G-T-T-G-T-A---AA-C-T-TC---------TT-TT-G-T--C-CGG----G--A-A--T---AA-AACC-G---C-C-T--A-----------C-----------GT--------G-------------------T-AGG-C-GC-T-T-G-T-A-T-----G-T---A-CCGG--------T-A-C-G---A-A-T--AA--GC-A--TC-G-G-C-TAA-C-T-C-C-G-T---G-C-CA-GC-AG-C--CG--C--GG--TA-AT-…
Otu0105	Firmicutes	Selenomonadaceae	Megamonas	105_Megamonas	9.46298e-05	0	3.75926e-05	0	4.77943e-05	3.29511e-05	3.02966e-05	2.97133e-05	0	3.1345e-05	0	3.71872e-05	2.65957e-05	0	0	0	0	6.23247e-05	0	3.53301e-05	2.19337e-05	0.000136795	0.000129199	8.67052e-05	3.39685e-05	0	4.47187e-05	GGGGAA-TC-TTCC-G-C---AA-T-GG--GC--GA-A-A-G-C-CTG-AC-G-GA--GC-A---------A--C-GCC-G-C-G-T---G-A-A--C--GA-T-G-A-A-G-G-TC---TT-AG-G-A-T-C-G-T-A---AA-G-T-TC---------TG-TT-G-T--T-AGG----G--A-C--G---AA-GGGT-A---A-GAA--T-C-A----T--A-----------AT--------A---A----------GG---T-TTT-T-AT-T-T-G-A-C-G-----G-T---A-C-CT--------A-A-C-G---A-G-G--AA--GC-C--AC-G-G-C-TAA-C-T-A-C-G-T---G-C-CA-GC-AG-C--CG--C--GG--TA-AT-…
Otu0114	Firmicutes	Lachnospiraceae	Lachnospiraceae_unclassified	114_Lachnospiraceae_unclassified	0	2.49029e-05	3.75926e-05	0	0	0	0	0	0	0.000156725	0.000100974	0	0.000132979	4.00545e-05	3.51655e-05	9.60123e-05	0.000145564	9.34871e-05	0	0	0	0	0	0	0	0	0	GGGGAA-TA-TTGC-A-C---AA-T-GG--GG--GA-A-A-C-C-CTG-AT-G-CA--GC-G---------A--C-GCC-G-C-G-T---G-A-G--C--GA-A-G-A-A-G-T-AT---TT-CG-G-T-A-T-G-T-A---AA-G-C-TC---------TA-TC-A-G--C-AGG----G--A-A--G---A------------------------------A-----------AA-----------------------------------------T-G-A-C-G-----G-T---A-C-CT--------G-A-C-T---A-A-G--AA--GC-C--CC-G-G-C-TAA-C-T-A-C-G-T---G-C-CA-GC-AG-C--CG--C--GG--TA-AT-…
Otu0127	Bacteroidetes	Bacteroidaceae	Bacteroides	127_Bacteroides	4.73149e-05	4.98058e-05	3.75926e-05	0.000520653	0.000286766	9.88533e-05	6.05932e-05	5.94265e-05	0	0	0	0	2.65957e-05	0	0	0	0	0	0	0	0	0	0	0	0	0	0	GAGGAA-TA-TTGG-T-C---AA-T-GG--GC--GC-A-G-G-C-CTG-AA-C-CA--GC-C---------A--A-GTA-G-C-G-T---G-A-A--G--GA-T-G-A-C-T-G-CC-C-TA-TG-G-G-T-T-G-T-A---AA-C-T-TC---------TT-TT-A-T--A-TGG----G--A-A--T---AA-AGT--TT--T-C-C--A-----------C-----------GT--------G-------------------T-GGA-A-TT-T-T-G-T-A-T-----G-T---A-C-CA--------T-A-T-G---A-A-T--AA--GG-A--TC-G-G-C-TAA-C-T-C-C-G-T---G-C-CA-GC-AG-C--CG--C--GG--TA-AT-…
Otu0129	Firmicutes	Lactobacillaceae	Ligilactobacillus	129_Ligilactobacillus	0	0	0	0	0	0	0	0	0	3.1345e-05	2.52436e-05	7.43743e-05	5.31915e-05	8.01089e-05	7.03309e-05	0.000192025	7.2782e-05	6.23247e-05	0	0	0	0	0	0	0	0	0	AGGGAA-TC-TTCC-A-C---AA-T-GG--GC--GA-A-A-G-C-CTG-AT-G-GA--GC-A---------A--C-GCC-G-C-G-T---G-G-G--T--GA-A-G-A-A-G-G-TC---TT-CG-G-A-T-C-G-T-A---AA-A-C-CC---------TG-TT-G-T--T-AGA----G--A-A--G---AA-AGTG-C---G-T-G--A-G-A----G--T-----------AA--------C--------T-----GT---T-CAC-G-TT-T-C-G-A-C-G-----G-T---A-T-CT--------A-A-C-C---A-G-A--AA--GC-C--AC-G-G-C-TAA-C-T-A-C-G-T---G-C-CA-GC-AG-C--CG--C--GG--TA-AT-…
Otu0130	Firmicutes	Lachnospiraceae	Lachnospiraceae_unclassified	130_Lachnospiraceae_unclassified	9.46298e-05	4.98058e-05	0.000225555	0	0	0	0	2.97133e-05	0	0	7.57308e-05	0	0	0	0	0	0	3.11624e-05	2.28175e-05	0	4.38673e-05	2.7359e-05	0	2.89017e-05	0	0	0	GGGGAA-TA-TTGC-A-C---AA-T-GG--GG--GA-A-A-C-C-CTG-AT-G-CA--GC-G---------A--C-GCC-G-C-G-T---G-A-G--T--GA-A-G-A-A-G-T-AT---CT-CG-G-T-A-T-G-T-A---AA-G-C-TC---------TA-TC-A-G--C-AGG----G--A-A--G---A------------------------------A-----------AA-----------------------------------------T-G-A-C-G-----G-T---A-C-CT--------G-A-C-T---A-A-G--AA--GC-C--CC-G-G-C-TAA-C-T-A-C-G-T---G-C-CA-GC-AG-C--CG--C--GG--TA-AT-…
Otu0140	Firmicutes	Lachnospiraceae	Lachnospiraceae_unclassified	140_Lachnospiraceae_unclassified	0	0	0	0	0	0	0	0	0	0	0	3.71872e-05	0	0	0	0	2.42607e-05	0	2.28175e-05	0	2.19337e-05	5.47181e-05	4.30663e-05	2.89017e-05	3.39685e-05	0.000176025	0.000134156	GGGGAA-TA-TTGC-A-C---AA-T-GG--GG--GA-A-A-C-C-CTG-AT-G-CA--GC-G---------A--C-GCC-G-C-G-T---G-A-G--T--GA-A-G-A-A-G-T-AT---CT-CG-G-T-A-T-G-T-A---AA-G-C-TC---------TA-TC-A-G--C-AGG----G--A-A--G---A------------------------------A-----------AA-----------------------------------------T-G-A-C-G-----G-T---A-C-CT--------G-A-C-T---A-A-G--AA--GC-C--CC-G-G-C-TAA-C-T-A-C-G-T---G-C-CA-GC-AG-C--CG--C--GG--TA-AT-…
Otu0143	Actinobacteriota	Coriobacteriaceae	Collinsella	143_Collinsella	0.000141945	0	0	0	0	9.88533e-05	0	0	0	0	0	0	0	0	0	0	0	0	2.28175e-05	0	6.5801e-05	5.47181e-05	0	2.89017e-05	3.39685e-05	0	0	GGGGAA-TC-TTGC-G-C---AA-T-GG--GG--GG-A-A-C-C-CTG-AC-G-CA--GC-G---------A--CGCC--G-C-G-T---G-C-G--G--GA-C-G-A-A-G-G-CC---CT-CG-G-G-T-C-G-T-A---AA-C-C-GC---------TT-TC-A-G--C-AGG----G--A-T--G---A------------------------------G-----------AC--------A--------------------------------A-G-A-C-G-----G-T---A-C-CT--------G-C-A-G---A-A-G--AA--GC-C--CC-G-G-C-TAA-C-T-A-C-G-T---G-C-CA-GC-AG-C--CG--C--GG--TA-AT-…
Otu0177	Firmicutes	Erysipelatoclostridiaceae	Erysipelotrichaceae_UCG-003	177_Erysipelotrichaceae_UCG-003	0	0	0	0	0	0	0	0	0	0	0	0	0	0	0	0.000192025	9.70426e-05	3.11624e-05	0	0	0	0	0	0	0	0	0	AGGGAA-TT-TTCG-G-C---AA-T-GG--GG--GA-A-A-C-C-CTG-AC-C-GA--GC-A---------A--C-GCC-G-C-G-T---G-A-A--G--GA-A-G-A-A-G-T-AA---T--TC-G-T-T-A-T-G-T---AA-C-T-TC---------TG-TC-A-T--A-GAG----G--A-A--G---AA-CGGT-G---C-G-T--G-T-A----G--G-----------GA--------A--------T------G---A-CATGC-AA-G-T-G-A-C-G-----G-T---A-C-TC--------T-A-T-A---A-G-A--AA--GC-C--AC-G-G-C-TAA-C-T-A-C-G-T---G-C-CA-GC-AG-C--CG--C--GG--TA-AT-…
Otu0215	Bacteroidetes	Bacteroidaceae	Bacteroides	215_Bacteroides	0	0	0	0	0	0	0	0	0	0	0.000151462	0	0	2.00272e-05	0	0	0	0	0	0	0	0	0	2.89017e-05	0	0	0	GAGGAA-TA-TTGG-T-C---AA-T-GG--GC--GC-T-A-G-C-CTG-AA-C-CA--GC-C---------A--A-GTA-G-C-G-T---G-A-A--G--GA-T-G-A-A-G-G-CT-C-TA-TG-G-G-T-C-G-T-A---AA-C-T-TC---------TT-TT-A-T--A-TAA----G--A-A--T---AA-AGTG-C---A-G-T--A-----------T-----------GT--------A-------------------T-ACT-G-TT-T-T-G-T-A-T-----G-T---A-T-TA--------T-A-T-G---A-A-T--AA--GG-A--TC-G-G-C-TAA-C-T-C-C-G-T---G-C-CA-GC-AG-C--CG--C--GG--TA-AT-…

## Sheet: Flow cytometry
Donor	Condition	Replicate	Timepoint	Count (cell/mL)
Donor A	Blank	Rp 1	48h	1.15075e+09
Donor A	Blank	Rp 2	48h	1.4692e+09
Donor A	Blank	Rp 3	48h	1.64287e+09
Donor A	Biolex MB40	Rp 1	48h	1.48449e+09
Donor A	Biolex MB40	Rp 2	48h	1.83675e+09
Donor A	Biolex MB40	Rp 3	48h	1.73153e+09
Donor A	Beta-S	Rp 1	48h	2.39036e+09
Donor A	Beta-S	Rp 2	48h	2.76395e+09
Donor A	Beta-S	Rp 3	48h	2.66085e+09
Donor B	Blank	Rp 1	48h	7.58468e+08
Donor B	Blank	Rp 2	48h	9.11423e+08
Donor B	Blank	Rp 3	48h	9.12333e+08
Donor B	Biolex MB40	Rp 1	48h	1.51185e+09
Donor B	Biolex MB40	Rp 2	48h	1.7125e+09
Donor B	Biolex MB40	Rp 3	48h	1.47137e+09
Donor B	Beta-S	Rp 1	48h	2.20072e+09
Donor B	Beta-S	Rp 2	48h	1.80565e+09
Donor B	Beta-S	Rp 3	48h	2.47388e+09
Donor C	Blank	Rp 1	48h	3.86221e+08
Donor C	Blank	Rp 2	48h	3.28532e+08
Donor C	Blank	Rp 3	48h	3.94136e+08
Donor C	Biolex MB40	Rp 1	48h	3.98271e+08
Donor C	Biolex MB40	Rp 2	48h	9.11457e+08
Donor C	Biolex MB40	Rp 3	48h	6.23224e+08
Donor C	Beta-S	Rp 1	48h	1.26757e+09
Donor C	Beta-S	Rp 2	48h	1.59464e+09
Donor C	Beta-S	Rp 3	48h	1.50187e+09
